# Supplementary material for: Species richness declines and biotic homogenisation have slowed down for NW-European pollinators and plants
Source: Ecol Lett. 2013 May 21;16(7):870–8. doi: 10.1111/ele.12121 (PMC3738924; doi:10.1111/ele.12121)
Supplement: Supplementary file 2 [file ele0016-0870-SD2.xlsx]

## Sheet: Table S2 - richness change
Table S2. Statistical details of richness change analyses.
Richness change was calculated based on estimates of richness using interpolation and extrapolation,
and log transformed values (logRatio) were analyzed with a weighted General Linear Models (GLMw),
using the inverse of variance (bootstrapped to correct for under/over-representation of singletons) as weight.
For richness analyses exclusion of poor quality cells was based on criteria that minimized sensitivity of the analyses to the removal of single grid-cell values:
we excluded grid-cells with sampling effort lower than 20% of the maximum number of species found per cell (for low diversity groups,
15 was the minimum number of records per cell allowed) and with a ratio of records/number of species higher than 1.5.
Also, unless sampling effort of the least sampled period was very high (i.e. more than five-fold the maximum number of species found in that country),
we excluded grid-cells with a difference in number of records between the two time periods larger than 10-fold (see also Biesmeijer et al. 2006; Keil et al. 2011).
Country	Group	Period	scale	Nb_grids	Method	weight	estimated change (%)	log ratio	log ratio SE	Change Z-test	Change P-value	Cells significantly declining (%)	Cells significantly increasing (%)	Seffort Z-test	Seffort P-value
Netherlands	Bees (excluding bumble bees)	30-49vs50-69	G10	40	Int+Extrapolation	bootstraped inverse of variance	-3.08003	-0.0135867	0.0300813	-1.04	0.298339	15	32.5	4.43563	9.18e-06
Netherlands	Bees (excluding bumble bees)	30-49vs50-69	G20	33	Int+Extrapolation	bootstraped inverse of variance	-7.38741	-0.03333	0.0168604	-4.55178	5.32e-06	21.2121	18.1818	4.06043	4.9e-05
Netherlands	Bees (excluding bumble bees)	30-49vs50-69	G40	21	Int+Extrapolation	bootstraped inverse of variance	-6.54931	-0.0294175	0.0219812	-3.08155	0.00205925	14.2857	23.8095	4.78404	1.72e-06
Netherlands	Bees (excluding bumble bees)	30-49vs50-69	G80	6	Int+Extrapolation	bootstraped inverse of variance	-5.0977	-0.0227233	0.0369736	-1.41513	0.157031	50	0	-	-
Netherlands	Bees (excluding bumble bees)	30-49vs50-69	Whole country	1	Int+Extrapolation	bootstraped inverse of variance	-2.22581	-0.00977576	0.0157453	-1.4296	0.152831	-	-	-	-
Netherlands	Bees (excluding bumble bees)	50-69vs70-89	G10	64	Int+Extrapolation	bootstraped inverse of variance	-7.56251	-0.0341519	0.0252235	-3.11764	0.00182308	20.3125	26.5625	5.93956	2.86e-09
Netherlands	Bees (excluding bumble bees)	50-69vs70-89	G20	46	Int+Extrapolation	bootstraped inverse of variance	-10.2807	-0.0471141	0.0217825	-4.98033	6.35e-07	21.7391	19.5652	3.7949	0.000147702
Netherlands	Bees (excluding bumble bees)	50-69vs70-89	G40	22	Int+Extrapolation	bootstraped inverse of variance	-9.49245	-0.0433152	0.0364947	-2.73291	0.00627766	40.9091	18.1818	1.53575	0.1246
Netherlands	Bees (excluding bumble bees)	50-69vs70-89	G80	6	Int+Extrapolation	bootstraped inverse of variance	-6.52586	-0.0293085	0.0380464	-1.77376	0.0761022	50	33.3333	-	-
Netherlands	Bees (excluding bumble bees)	50-69vs70-89	Whole country	1	Int+Extrapolation	bootstraped inverse of variance	-9.42287	-0.0429814	0.016069	-6.15895	7.32e-10	-	-	-	-
Netherlands	Bees (excluding bumble bees)	70-89vs90-09	G10	89	Int+Extrapolation	bootstraped inverse of variance	7.20439	0.0302126	0.0231324	3.00733	0.00263549	11.236	48.3146	4.25432	2.1e-05
Netherlands	Bees (excluding bumble bees)	70-89vs90-09	G20	65	Int+Extrapolation	bootstraped inverse of variance	8.63328	0.0359629	0.0225629	3.67008	0.000242474	6.15385	40	2.60617	0.00915601
Netherlands	Bees (excluding bumble bees)	70-89vs90-09	G40	24	Int+Extrapolation	bootstraped inverse of variance	9.08727	0.0377741	0.0259759	3.34842	0.000812745	0	54.1667	0.313756	0.753707
Netherlands	Bees (excluding bumble bees)	70-89vs90-09	G80	6	Int+Extrapolation	bootstraped inverse of variance	6.61364	0.0278128	0.0234021	2.73656	0.00620856	0	33.3333	-	-
Netherlands	Bees (excluding bumble bees)	70-89vs90-09	GALL	1	Int+Extrapolation	bootstraped inverse of variance	1.79518	0.00772721	0.0202472	0.878765	0.379529	-	-	-	-
Netherlands	Bees (excluding bumble bees)	30-49vs50-69	G10	16	Int+Extrapolation	bootstraped inverse of variance	-9.56363	-0.0436569	0.0503831	-1.99518	0.0460228	0	31.25	1.7827	0.0746344
Netherlands	Bumble bees	30-49vs50-69	G20	15	Int+Extrapolation	bootstraped inverse of variance	-5.69427	-0.0254619	0.0363137	-1.61449	0.10642	13.3333	20	2.35233	0.0186562
Netherlands	Bumble bees	30-49vs50-69	G40	17	Int+Extrapolation	bootstraped inverse of variance	-5.28974	-0.023603	0.0419044	-1.29695	0.194649	11.7647	23.5294	0.945007	0.344655
Netherlands	Bumble bees	30-49vs50-69	G80	6	Int+Extrapolation	bootstraped inverse of variance	-5.11777	-0.0228151	0.0400077	-1.31309	0.189152	16.6667	16.6667	-	-
Netherlands	Bumble bees	30-49vs50-69	Whole country	1	Int+Extrapolation	bootstraped inverse of variance	-4.05308	-0.0179689	0.00555536	-7.44777	9.49e-14	-	-	-	-
Netherlands	Bumble bees	50-69vs70-89	G10	7	Int+Extrapolation	bootstraped inverse of variance	-32.921	-0.173414	0.104971	-3.80392	0.000142427	71.4286	0	0.357366	0.720818
Netherlands	Bumble bees	50-69vs70-89	G20	8	Int+Extrapolation	bootstraped inverse of variance	-32.8394	-0.172886	0.0793129	-5.01916	5.19e-07	62.5	0	0.513283	0.607754
Netherlands	Bumble bees	50-69vs70-89	G40	11	Int+Extrapolation	bootstraped inverse of variance	-27.5615	-0.140031	0.0994938	-3.24073	0.00119225	63.6364	9.09091	0.111585	0.911153
Netherlands	Bumble bees	50-69vs70-89	G80	6	Int+Extrapolation	bootstraped inverse of variance	-26.0325	-0.130959	0.0681515	-4.42463	9.66e-06	66.6667	0	-	-
Netherlands	Bumble bees	50-69vs70-89	Whole country	1	Int+Extrapolation	bootstraped inverse of variance	-18.6615	-0.0897038	0.0278721	-7.41067	1.26e-13	-	-	-	-
Netherlands	Bumble bees	70-89vs90-09	G10	17	Int+Extrapolation	bootstraped inverse of variance	-7.96249	-0.0360351	0.0891346	-0.930884	0.351914	23.5294	29.4118	1.41056	0.158373
Netherlands	Bumble bees	70-89vs90-09	G20	22	Int+Extrapolation	bootstraped inverse of variance	4.89645	0.0207608	0.0475153	1.00607	0.314384	0	50	-	-
Netherlands	Bumble bees	70-89vs90-09	G40	13	Int+Extrapolation	bootstraped inverse of variance	-1.92914	-0.00846	0.118949	-0.163767	0.869915	15.3846	30.7692	0.74971	0.453429
Netherlands	Bumble bees	70-89vs90-09	G80	4	Int+Extrapolation	bootstraped inverse of variance	7.86612	0.0328851	0.0761365	0.994539	0.319961	0	50	-	-
Netherlands	Bumble bees	70-89vs90-09	Whole country	1	Int+Extrapolation	bootstraped inverse of variance	3.392	0.0144869	0.0496444	0.671927	0.50163	-	-	-	-
Netherlands	Butterflies	50-69vs70-89	G10	155	Int+Extrapolation	bootstraped inverse of variance	-12.2578	-0.0567914	0.0388295	-3.36772	0.000757916	67.0968	3.87097	0.680475	0.496204
Netherlands	Butterflies	50-69vs70-89	G20	61	Int+Extrapolation	bootstraped inverse of variance	-18.1552	-0.0870088	0.0257002	-7.79547	6.42e-15	81.9672	0	-	-
Netherlands	Butterflies	50-69vs70-89	G40	18	Int+Extrapolation	bootstraped inverse of variance	-18.0869	-0.0866467	0.0282599	-7.05987	1.67e-12	94.4444	0	-	-
Netherlands	Butterflies	50-69vs70-89	G80	6	Int+Extrapolation	bootstraped inverse of variance	-19.467	-0.094026	0.13307	-1.62699	0.10374	100	0	0.311139	0.755695
Netherlands	Butterflies	50-69vs70-89	Whole country	1	Int+Extrapolation	bootstraped inverse of variance	-16.8052	-0.0799036	0.0413632	-4.44803	8.67e-06	-	-	-	-
Netherlands	Butterflies	70-89vs90-09	G10	217	Int+Extrapolation	bootstraped inverse of variance	-0.325835	-0.00326367	0.0116068	-0.281186	0.778568	10.1382	36.4055	1.2	0.23401
Netherlands	Butterflies	70-89vs90-09	G20	89	Int+Extrapolation	bootstraped inverse of variance	-6.74972	-0.0303498	0.0167548	-4.17093	3.03e-05	65.1685	4.49438	-	-
Netherlands	Butterflies	70-89vs90-09	G40	27	Int+Extrapolation	bootstraped inverse of variance	-10.3906	-0.0476467	0.0244513	-4.4869	7.23e-06	70.3704	7.40741	-	-
Netherlands	Butterflies	70-89vs90-09	G80	6	Int+Extrapolation	bootstraped inverse of variance	-11.851	-0.0547825	0.0529587	-2.38188	0.0172245	50	16.6667	-	-
Netherlands	Butterflies	70-89vs90-09	Whole country	1	Int+Extrapolation	bootstraped inverse of variance	-7.72928	-0.0349361	0.0428096	-1.8791	0.0602315	-	-	-	-
Netherlands	Hoverflies	50-69vs70-89	G10	124	Int+Extrapolation	bootstraped inverse of variance	4.62517	0.0196362	0.0199889	2.26196	0.0236998	36.2903	5.64516	7.78101	7.19e-15
Netherlands	Hoverflies	50-69vs70-89	G20	76	Int+Extrapolation	bootstraped inverse of variance	6.37194	0.0268271	0.0287984	2.14496	0.0319558	36.8421	5.26316	4.25834	2.06e-05
Netherlands	Hoverflies	50-69vs70-89	G40	27	Int+Extrapolation	bootstraped inverse of variance	-0.954362	-0.00416465	0.0539879	-0.177622	0.85902	55.5556	0	2.83739	0.00454836
Netherlands	Hoverflies	50-69vs70-89	G80	6	Int+Extrapolation	bootstraped inverse of variance	0.834401	0.00360872	0.199511	0.0416489	0.966779	50	0	0.148071	0.882287
Netherlands	Hoverflies	50-69vs70-89	Whole country	1	Int+Extrapolation	bootstraped inverse of variance	1.64284	0.00707681	0.0240996	0.67615	0.498945	-	-	-	-
Netherlands	Hoverflies	70-89vs90-09	G10	238	Int+Extrapolation	bootstraped inverse of variance	-0.178007	-0.000773764	0.0138107	-0.129005	0.897353	44.958	3.36134	5.77253	7.81e-09
Netherlands	Hoverflies	70-89vs90-09	G20	91	Int+Extrapolation	bootstraped inverse of variance	0.87238	0.00377227	0.0184784	0.47006	0.638312	45.0549	1.0989	2.44937	0.0143106
Netherlands	Hoverflies	70-89vs90-09	G40	26	Int+Extrapolation	bootstraped inverse of variance	-7.4885	-0.0338043	0.0334694	-2.32563	0.0200385	73.0769	7.69231	2.46278	0.0137866
Netherlands	Hoverflies	70-89vs90-09	G80	6	Int+Extrapolation	bootstraped inverse of variance	-1.30836	-0.00571963	0.0578958	-0.227477	0.820053	50	0	0.120086	0.904415
Netherlands	Hoverflies	70-89vs90-09	Whole country	1	Int+Extrapolation	bootstraped inverse of variance	-0.539375	-0.00234882	0.0184297	-0.293458	0.769172	-	-	-	-
Netherlands	Plants - not dependent of insects	30-49vs50-69	G10	150	Int+Extrapolation	bootstraped inverse of variance	-11.6277	-0.0536839	0.0232396	-5.31901	1.04e-07	63.3333	3.33333	2.87308	0.00406497
Netherlands	Plants - not dependent of insects	30-49vs50-69	G20	75	Int+Extrapolation	bootstraped inverse of variance	-5.32529	-0.023766	0.0255993	-2.13768	0.0325425	57.3333	4	0.720141	0.471438
Netherlands	Plants - not dependent of insects	30-49vs50-69	G40	22	Int+Extrapolation	bootstraped inverse of variance	-3.43536	-0.0151819	0.0393822	-0.887649	0.37473	63.6364	0	-	-
Netherlands	Plants - not dependent of insects	30-49vs50-69	G80	6	Int+Extrapolation	bootstraped inverse of variance	-0.261509	-0.00113721	0.0340988	-0.076792	0.938789	83.3333	0	-	-
Netherlands	Plants - not dependent of insects	30-49vs50-69	Whole country	1	Int+Extrapolation	bootstraped inverse of variance	1.50177	0.00647363	0.0190984	0.78049	0.435102	-	-	-	-
Netherlands	Plants - not dependent of insects	50-69vs70-89	G10	147	Int+Extrapolation	bootstraped inverse of variance	19.93	0.0789277	0.0437769	4.15145	3.3e-05	25.1701	6.12245	3.60174	0.000316094
Netherlands	Plants - not dependent of insects	50-69vs70-89	G20	52	Int+Extrapolation	bootstraped inverse of variance	2.51034	0.0107677	0.0601826	0.411971	0.680361	48.0769	5.76923	4.64477	3.4e-06
Netherlands	Plants - not dependent of insects	50-69vs70-89	G40	22	Int+Extrapolation	bootstraped inverse of variance	12.3825	0.0506985	0.0359859	3.24398	0.00117872	27.2727	0	-	-
Netherlands	Plants - not dependent of insects	50-69vs70-89	G80	6	Int+Extrapolation	bootstraped inverse of variance	2.55279	0.0109475	0.0185644	1.35784	0.174514	50	16.6667	-	-
Netherlands	Plants - not dependent of insects	50-69vs70-89	Whole country	1	Int+Extrapolation	bootstraped inverse of variance	-6.91494	-0.03112	0.0250291	-2.86293	0.00419746	-	-	-	-
Netherlands	Plants - not dependent of insects	70-89vs90-09	G10	349	Int+Extrapolation	bootstraped inverse of variance	-0.0571276	-0.000248173	0.0094786	-0.0602874	0.951927	46.9914	2.86533	9.10728	8.45e-20
Netherlands	Plants - not dependent of insects	70-89vs90-09	G20	100	Int+Extrapolation	bootstraped inverse of variance	3.4192	0.0146012	0.010716	3.1374	0.00170452	34	1	4.56784	4.93e-06
Netherlands	Plants - not dependent of insects	70-89vs90-09	G40	26	Int+Extrapolation	bootstraped inverse of variance	6.84481	0.0287534	0.0130567	5.07074	3.96e-07	3.84615	0	0.727432	0.466961
Netherlands	Plants - not dependent of insects	70-89vs90-09	G80	6	Int+Extrapolation	bootstraped inverse of variance	6.02684	0.0254158	0.00954085	6.13384	8.58e-10	0	0	-	-
Netherlands	Plants - not dependent of insects	70-89vs90-09	Whole country	1	Int+Extrapolation	bootstraped inverse of variance	3.33766	0.0142586	0.0134203	2.44643	0.014428	-	-	-	-
Netherlands	Plants - intermediate dependence	30-49vs50-69	G10	104	Int+Extrapolation	bootstraped inverse of variance	-19.7205	-0.0953956	0.0323143	-6.79749	1.06e-11	75.9615	3.84615	1.86895	0.0616298
Netherlands	Plants - intermediate dependence	30-49vs50-69	G20	67	Int+Extrapolation	bootstraped inverse of variance	-17.1971	-0.0819546	0.0338105	-5.58133	2.39e-08	77.6119	1.49254	1.92933	0.0536899
Netherlands	Plants - intermediate dependence	30-49vs50-69	G40	22	Int+Extrapolation	bootstraped inverse of variance	-12.0155	-0.055594	0.0378213	-3.38459	0.000712834	86.3636	0	-	-
Netherlands	Plants - intermediate dependence	30-49vs50-69	G80	6	Int+Extrapolation	bootstraped inverse of variance	-6.6326	-0.0298048	0.0292255	-2.34823	0.018863	83.3333	0	-	-
Netherlands	Plants - intermediate dependence	30-49vs50-69	Whole country	1	Int+Extrapolation	bootstraped inverse of variance	-4.12024	-0.018273	0.0160292	-2.62491	0.00866721	-	-	-	-
Netherlands	Plants - intermediate dependence	50-69vs70-89	G10	118	Int+Extrapolation	bootstraped inverse of variance	23.9381	0.0932048	0.0473248	4.53488	5.76e-06	21.1864	1.69492	3.22051	0.00127962
Netherlands	Plants - intermediate dependence	50-69vs70-89	G20	44	Int+Extrapolation	bootstraped inverse of variance	11.2717	0.0463846	0.0680071	1.57049	0.116301	31.8182	0	2.72872	0.00635811
Netherlands	Plants - intermediate dependence	50-69vs70-89	G40	19	Int+Extrapolation	bootstraped inverse of variance	10.3604	0.0428133	0.116789	0.844096	0.398616	42.1053	0	0.831009	0.405968
Netherlands	Plants - intermediate dependence	50-69vs70-89	G80	6	Int+Extrapolation	bootstraped inverse of variance	4.91666	0.0208445	0.022599	2.12382	0.0336851	16.6667	0	-	-
Netherlands	Plants - intermediate dependence	50-69vs70-89	Whole country	1	Int+Extrapolation	bootstraped inverse of variance	-2.20711	-0.00969272	0.0186673	-1.19558	0.231859	-	-	-	-
Netherlands	Plants - intermediate dependence	70-89vs90-09	G10	335	Int+Extrapolation	bootstraped inverse of variance	3.32765	0.0142166	0.0119576	2.73759	0.00618918	44.4776	2.08955	7.49229	6.77e-14
Netherlands	Plants - intermediate dependence	70-89vs90-09	G20	95	Int+Extrapolation	bootstraped inverse of variance	5.61296	0.0237172	0.0138738	3.93627	8.28e-05	29.4737	1.05263	4.20062	2.66e-05
Netherlands	Plants - intermediate dependence	70-89vs90-09	G40	27	Int+Extrapolation	bootstraped inverse of variance	7.01656	0.029451	0.0133908	5.06416	4.1e-07	18.5185	0	1.9308	0.0535073
Netherlands	Plants - intermediate dependence	70-89vs90-09	G80	6	Int+Extrapolation	bootstraped inverse of variance	4.42613	0.0188092	0.025179	1.72008	0.0854188	16.6667	0	-	-
Netherlands	Plants - intermediate dependence	70-89vs90-09	Whole country	1	Int+Extrapolation	bootstraped inverse of variance	5.08754	0.0215512	0.010277	4.82858	1.38e-06	-	-	-	-
Netherlands	Plants dependent on insects	30-49vs50-69	G10	97	Int+Extrapolation	bootstraped inverse of variance	-10.8079	-0.0496737	0.0431866	-2.64846	0.00808599	59.7938	4.12371	1.33338	0.182408
Netherlands	Plants dependent on insects	30-49vs50-69	G20	68	Int+Extrapolation	bootstraped inverse of variance	-10.9113	-0.0501772	0.0437848	-2.63875	0.00832123	60.2941	5.88235	1.49654	0.134514
Netherlands	Plants dependent on insects	30-49vs50-69	G40	22	Int+Extrapolation	bootstraped inverse of variance	-8.41294	-0.0381659	0.0478984	-1.83472	0.066547	63.6364	4.54545	-	-
Netherlands	Plants dependent on insects	30-49vs50-69	G80	6	Int+Extrapolation	bootstraped inverse of variance	-4.22088	-0.0187292	0.0438803	-0.982798	0.325707	83.3333	0	-	-
Netherlands	Plants dependent on insects	30-49vs50-69	Whole country	1	Int+Extrapolation	bootstraped inverse of variance	5.96031	0.0251432	0.0336822	1.71884	0.085643	-	-	-	-
Netherlands	Plants dependent on insects	50-69vs70-89	G10	112	Int+Extrapolation	bootstraped inverse of variance	26.9428	0.103608	0.0502798	4.74477	2.09e-06	20.5357	5.35714	1.31994	0.186854
Netherlands	Plants dependent on insects	50-69vs70-89	G20	41	Int+Extrapolation	bootstraped inverse of variance	12.4823	0.0510842	0.0682575	1.72327	0.0848404	26.8293	7.31707	1.31706	0.187818
Netherlands	Plants dependent on insects	50-69vs70-89	G40	14	Int+Extrapolation	bootstraped inverse of variance	7.71371	0.032271	0.0911635	0.815092	0.415019	28.5714	7.14286	0.396687	0.691598
Netherlands	Plants dependent on insects	50-69vs70-89	G80	6	Int+Extrapolation	bootstraped inverse of variance	4.11982	0.0175334	0.0376024	1.07366	0.282976	50	0	-	-
Netherlands	Plants dependent on insects	50-69vs70-89	Whole country	1	Int+Extrapolation	bootstraped inverse of variance	-8.30263	-0.0376431	0.040744	-2.12734	0.0333917	-	-	-	-
Netherlands	Plants dependent on insects	70-89vs90-09	G10	323	Int+Extrapolation	bootstraped inverse of variance	-1.98397	-0.00870289	0.012633	-1.58626	0.112681	51.7028	6.50155	4.77468	1.8e-06
Netherlands	Plants dependent on insects	70-89vs90-09	G10	323	Int+Extrapolation	bootstraped inverse of variance	-1.98397	-0.00870289	0.012633	-1.58626	0.112681	51.7028	6.50155	4.77468	1.8e-06
Netherlands	Plants dependent on insects	70-89vs90-09	G20	94	Int+Extrapolation	bootstraped inverse of variance	4.32754	0.018399	0.0137825	3.07383	0.00211329	31.9149	7.44681	2.72088	0.00651084
Netherlands	Plants dependent on insects	70-89vs90-09	G40	26	Int+Extrapolation	bootstraped inverse of variance	7.72721	0.0323254	0.0144314	5.15765	2.5e-07	11.5385	7.69231	2.70243	0.00688355
Netherlands	Plants dependent on insects	70-89vs90-09	G80	6	Int+Extrapolation	bootstraped inverse of variance	9.66054	0.0400504	0.0250454	3.68209	0.000231332	0	0	-	-
Netherlands	Plants dependent on insects	70-89vs90-09	Whole country	1	Int+Extrapolation	bootstraped inverse of variance	5.50884	0.0232889	0.0234088	2.29079	0.0219756	-	-	-	-
Belgium	Bees (excluding bumble bees)	30-49vs50-69	G10	9	Int+Extrapolation	bootstraped inverse of variance	-10.0023	-0.0457687	0.026526	-3.97295	7.1e-05	55.5556	0	2.69893	0.00695637
Belgium	Bees (excluding bumble bees)	30-49vs50-69	G20	9	Int+Extrapolation	bootstraped inverse of variance	-13.4305	-0.0626351	0.0234873	-6.14045	8.23e-10	100	0	1.88563	0.0593444
Belgium	Bees (excluding bumble bees)	30-49vs50-69	G40	7	Int+Extrapolation	bootstraped inverse of variance	-17.3312	-0.0826584	0.0736645	-2.58371	0.00977433	85.7143	14.2857	-	-
Belgium	Bees (excluding bumble bees)	30-49vs50-69	G80	6	Int+Extrapolation	bootstraped inverse of variance	-10.5507	-0.048423	0.0274193	-4.06641	4.77e-05	100	0	0.342819	0.731735
Belgium	Bees (excluding bumble bees)	30-49vs50-69	Whole country	1	Int+Extrapolation	bootstraped inverse of variance	-3.13977	-0.0138545	0.0235058	-1.35716	0.174729	-	-	-	-
Belgium	Bees (excluding bumble bees)	50-69vs70-89	G10	28	Int+Extrapolation	bootstraped inverse of variance	-4.42999	-0.0196784	0.0253384	-1.78824	0.0737373	53.5714	3.57143	2.19597	0.028094
Belgium	Bees (excluding bumble bees)	50-69vs70-89	G20	30	Int+Extrapolation	bootstraped inverse of variance	-10.5034	-0.0481932	0.0276885	-4.00777	6.13e-05	66.6667	0	-	-
Belgium	Bees (excluding bumble bees)	50-69vs70-89	G40	14	Int+Extrapolation	bootstraped inverse of variance	-12.9902	-0.0604317	0.030965	-4.49376	7e-06	85.7143	0	-	-
Belgium	Bees (excluding bumble bees)	50-69vs70-89	G80	6	Int+Extrapolation	bootstraped inverse of variance	-11.6172	-0.0536324	0.0215204	-5.73842	9.56e-09	83.3333	0	-	-
Belgium	Bees (excluding bumble bees)	50-69vs70-89	Whole country	1	Int+Extrapolation	bootstraped inverse of variance	-7.62031	-0.0344235	0.0268758	-2.94924	0.00318562	-	-	-	-
Belgium	Bees (excluding bumble bees)	70-89vs90-09	G10	22	Int+Extrapolation	bootstraped inverse of variance	-15.8286	-0.0748354	0.064151	-2.68608	0.0072295	63.6364	9.09091	3.26984	0.00107608
Belgium	Bees (excluding bumble bees)	70-89vs90-09	G20	28	Int+Extrapolation	bootstraped inverse of variance	-12.2485	-0.0567456	0.0581643	-2.24642	0.024677	57.1429	3.57143	2.29471	0.0217495
Belgium	Bees (excluding bumble bees)	70-89vs90-09	G40	13	Int+Extrapolation	bootstraped inverse of variance	-14.4197	-0.0676264	0.0710188	-2.1926	0.0283365	69.2308	0	1.90646	0.05659
Belgium	Bees (excluding bumble bees)	70-89vs90-09	G80	5	Int+Extrapolation	bootstraped inverse of variance	-16.7302	-0.0795127	0.0669877	-2.73311	0.00627393	80	0	-	-
Belgium	Bees (excluding bumble bees)	70-89vs90-09	Whole country	1	Int+Extrapolation	bootstraped inverse of variance	-12.6605	-0.0587891	0.0302767	-4.471	7.79e-06	-	-	-	-
Belgium	Bumble bees	30-49vs50-69	G10	2	Int+Extrapolation	bootstraped inverse of variance	-30.5165	-0.158118	0.175912	-2.06967	0.0384828	-	-	-	-
Belgium	Bumble bees	30-49vs50-69	G20	1	Int+Extrapolation	bootstraped inverse of variance	-45.6025	-0.264421	0.190622	14.9704	1.15e-50	-	-	-	-
Belgium	Bumble bees	30-49vs50-69	G40	4	Int+Extrapolation	bootstraped inverse of variance	-33.4219	-0.176668	0.134331	-3.02829	0.0024594	75	25	-	-
Belgium	Bumble bees	30-49vs50-69	G80	3	Int+Extrapolation	bootstraped inverse of variance	-17.1965	-0.0819514	0.124668	-1.51362	0.130122	33.3333	33.3333	-	-
Belgium	Bumble bees	30-49vs50-69	Whole country	1	Int+Extrapolation	bootstraped inverse of variance	-0.509583	-0.00221875	0.0601571	-0.0849253	0.932321	-	-	-	-
Belgium	Bumble bees	50-69vs70-89	G10	3	Int+Extrapolation	bootstraped inverse of variance	-8.33687	-0.0378053	0.172624	-0.504275	0.614068	-	-	-	-
Belgium	Bumble bees	50-69vs70-89	G20	3	Int+Extrapolation	bootstraped inverse of variance	36.1065	0.133879	0.109259	2.82143	0.00478093	-	-	-	-
Belgium	Bumble bees	50-69vs70-89	G40	3	Int+Extrapolation	bootstraped inverse of variance	12.2143	0.0500483	0.318774	0.361512	0.717717	-	-	-	-
Belgium	Bumble bees	50-69vs70-89	G80	3	Int+Extrapolation	bootstraped inverse of variance	-39.5922	-0.218907	0.130541	-3.86125	0.000112807	100	0	-	-
Belgium	Bumble bees	50-69vs70-89	Whole country	1	Int+Extrapolation	bootstraped inverse of variance	-14.8823	-0.0699803	0.149393	-1.07861	0.280764	-	-	-	-
Belgium	Bumble bees	70-89vs90-09	G10	43	Int+Extrapolation	bootstraped inverse of variance	-6.23532	-0.0279607	0.0584502	-1.10148	0.270686	51.1628	6.97674	0.151043	0.879942
Belgium	Bumble bees	70-89vs90-09	G20	35	Int+Extrapolation	bootstraped inverse of variance	-3.2985	-0.0145668	0.062509	-0.536583	0.591556	48.5714	2.85714	0.383273	0.701518
Belgium	Bumble bees	70-89vs90-09	G40	15	Int+Extrapolation	bootstraped inverse of variance	2.05123	0.00881826	0.129698	0.156554	0.875597	46.6667	6.66667	1.38695	0.165457
Belgium	Bumble bees	70-89vs90-09	G80	5	Int+Extrapolation	bootstraped inverse of variance	-11.9873	-0.0554545	0.0513417	-2.48704	0.0128813	60	20	-	-
Belgium	Bumble bees	70-89vs90-09	Whole country	1	Int+Extrapolation	bootstraped inverse of variance	-18.3523	-0.0880558	0.0664903	-3.04941	0.00229292	-	-	-	-
Belgium	Butterflies	50-69vs70-89	G10	2	Int+Extrapolation	bootstraped inverse of variance	-1.66524	-0.00729295	0.107354	-0.156423	0.8757	50	0	-	-
Belgium	Butterflies	50-69vs70-89	G20	3	Int+Extrapolation	bootstraped inverse of variance	-5.83023	-0.0260885	0.0888858	-0.675822	0.499154	66.6667	0	-	-
Belgium	Butterflies	50-69vs70-89	G40	2	Int+Extrapolation	bootstraped inverse of variance	1.07198	0.00463076	0.193244	0.0551776	0.955997	50	0	-	-
Belgium	Butterflies	50-69vs70-89	G80	1	Int+Extrapolation	bootstraped inverse of variance	-25.9272	-0.130341	0.124468	47.8125	0	-	-	-	-
Belgium	Butterflies	50-69vs70-89	Whole country	1	Int+Extrapolation	bootstraped inverse of variance	-14.4576	-0.0678185	0.100156	-1.55915	0.11896	-	-	-	-
Belgium	Butterflies	70-89vs90-09	G10	8	Int+Extrapolation	bootstraped inverse of variance	3.16525	0.0135334	0.0374607	0.831854	0.405491	25	12.5	-	-
Belgium	Butterflies	70-89vs90-09	G20	6	Int+Extrapolation	bootstraped inverse of variance	-1.18066	-0.00515806	0.0392993	-0.302216	0.762487	16.6667	0	-	-
Belgium	Butterflies	70-89vs90-09	G40	9	Int+Extrapolation	bootstraped inverse of variance	-10.8097	-0.0496822	0.0404899	-2.82533	0.00472317	77.7778	0	-	-
Belgium	Butterflies	70-89vs90-09	G80	4	Int+Extrapolation	bootstraped inverse of variance	-10.3236	-0.0473218	0.0552534	-1.97205	0.0486038	75	0	-	-
Belgium	Butterflies	70-89vs90-09	Whole country	1	Int+Extrapolation	bootstraped inverse of variance	-2.56674	-0.0112927	0.0471263	-0.551762	0.581111	-	-	-	-
Belgium	Hoverflies	50-69vs70-89	G10	29	Int+Extrapolation	bootstraped inverse of variance	-1.17878	-0.00514978	0.0604034	-0.19631	0.844367	41.3793	0	2.78392	0.00537064
Belgium	Hoverflies	50-69vs70-89	G20	26	Int+Extrapolation	bootstraped inverse of variance	-8.08519	-0.0366145	0.0714564	-1.17985	0.238059	61.5385	3.84615	2.13859	0.032469
Belgium	Hoverflies	50-69vs70-89	G40	11	Int+Extrapolation	bootstraped inverse of variance	4.93235	0.0209094	0.0372597	1.29217	0.1963	18.1818	0	-	-
Belgium	Hoverflies	50-69vs70-89	G80	3	Int+Extrapolation	bootstraped inverse of variance	3.91559	0.0166807	0.0313766	1.22412	0.220907	0	33.3333	-	-
Belgium	Hoverflies	50-69vs70-89	Whole country	1	Int+Extrapolation	bootstraped inverse of variance	-6.33726	-0.0284331	0.0364911	-1.79413	0.0727928	-	-	-	-
Belgium	Hoverflies	70-89vs90-09	G10	67	Int+Extrapolation	bootstraped inverse of variance	20.68	0.0816354	0.0296807	6.33315	2.4e-10	16.4179	0	5.76629	8.1e-09
Belgium	Hoverflies	70-89vs90-09	G20	54	Int+Extrapolation	bootstraped inverse of variance	19.9719	0.0790797	0.0339129	5.36928	7.91e-08	14.8148	3.7037	4.10768	4e-05
Belgium	Hoverflies	70-89vs90-09	G40	19	Int+Extrapolation	bootstraped inverse of variance	17.8057	0.0711663	0.0269786	6.07395	1.25e-09	5.26316	0	3.02579	0.00247983
Belgium	Hoverflies	70-89vs90-09	G80	6	Int+Extrapolation	bootstraped inverse of variance	12.853	0.052513	0.0296094	4.08368	4.43e-05	0	0	2.07106	0.0383531
Belgium	Hoverflies	70-89vs90-09	Whole country	1	Int+Extrapolation	bootstraped inverse of variance	10.4634	0.0432183	0.0203302	4.89488	9.84e-07	-	-	-	-
Belgium	Plants - not dependent of insects	30-49vs50-69	G10	64	Int+Extrapolation	bootstraped inverse of variance	0.571737	0.00247595	0.0260294	0.219025	0.826631	45.3125	3.125	3.51344	0.000442343
Belgium	Plants - not dependent of insects	30-49vs50-69	G20	26	Int+Extrapolation	bootstraped inverse of variance	4.39123	0.018664	0.0227054	1.89274	0.0583923	34.6154	0	-	-
Belgium	Plants - not dependent of insects	30-49vs50-69	G40	8	Int+Extrapolation	bootstraped inverse of variance	2.90905	0.0124536	0.0336618	0.851869	0.394287	50	0	-	-
Belgium	Plants - not dependent of insects	30-49vs50-69	G80	4	Int+Extrapolation	bootstraped inverse of variance	2.21208	0.00950222	0.0309381	0.707207	0.479438	50	0	-	-
Belgium	Plants - not dependent of insects	30-49vs50-69	Whole country	1	Int+Extrapolation	bootstraped inverse of variance	1.47829	0.00637313	0.0340484	0.430995	0.666472	-	-	-	-
Belgium	Plants - not dependent of insects	50-69vs70-89	G10	145	Int+Extrapolation	bootstraped inverse of variance	3.36435	0.0143708	0.0155454	2.12861	0.0332868	40	3.44828	2.06354	0.039061
Belgium	Plants - not dependent of insects	50-69vs70-89	G20	39	Int+Extrapolation	bootstraped inverse of variance	6.48804	0.0273008	0.0131136	4.7937	1.64e-06	12.8205	2.5641	0.954171	0.339997
Belgium	Plants - not dependent of insects	50-69vs70-89	G40	12	Int+Extrapolation	bootstraped inverse of variance	7.60261	0.0318228	0.0175145	4.18367	2.87e-05	8.33333	0	-	-
Belgium	Plants - not dependent of insects	50-69vs70-89	G80	5	Int+Extrapolation	bootstraped inverse of variance	4.25236	0.0180859	0.0228591	1.82178	0.0684879	20	0	-	-
Belgium	Plants - not dependent of insects	50-69vs70-89	Whole country	1	Int+Extrapolation	bootstraped inverse of variance	0.328361	0.00142372	0.0270374	0.121248	0.903495	-	-	-	-
Belgium	Plants - not dependent of insects	70-89vs90-09	G10	153	Int+Extrapolation	bootstraped inverse of variance	4.46899	0.0189874	0.0114957	3.80319	0.000142846	36.6013	1.96078	2.70812	0.00676659
Belgium	Plants - not dependent of insects	70-89vs90-09	G20	39	Int+Extrapolation	bootstraped inverse of variance	1.08994	0.00470793	0.0113549	0.954688	0.339736	48.7179	0	1.36044	0.17369
Belgium	Plants - not dependent of insects	70-89vs90-09	G40	12	Int+Extrapolation	bootstraped inverse of variance	2.13916	0.00919229	0.0137574	1.53852	0.123922	25	0	-	-
Belgium	Plants - not dependent of insects	70-89vs90-09	G80	5	Int+Extrapolation	bootstraped inverse of variance	1.63318	0.00703549	0.0134279	1.20643	0.227652	20	0	-	-
Belgium	Plants - not dependent of insects	70-89vs90-09	Whole country	1	Int+Extrapolation	bootstraped inverse of variance	-1.55517	-0.00680711	0.0188243	-0.832644	0.405046	-	-	-	-
Belgium	Plants - intermediate dependence	30-49vs50-69	G10	64	Int+Extrapolation	bootstraped inverse of variance	-0.238101	-0.00103529	0.0175969	-0.135469	0.892241	45.3125	3.125	2.52011	0.0117319
Belgium	Plants - intermediate dependence	30-49vs50-69	G20	27	Int+Extrapolation	bootstraped inverse of variance	-1.65846	-0.00726298	0.0322899	-0.51792	0.604514	59.2593	7.40741	1.161	0.245641
Belgium	Plants - intermediate dependence	30-49vs50-69	G40	9	Int+Extrapolation	bootstraped inverse of variance	-1.72251	-0.00754594	0.0244954	-0.709325	0.478123	55.5556	0	-	-
Belgium	Plants - intermediate dependence	30-49vs50-69	G80	4	Int+Extrapolation	bootstraped inverse of variance	-0.342877	-0.00149165	0.0353233	-0.097235	0.92254	50	0	-	-
Belgium	Plants - intermediate dependence	30-49vs50-69	Whole country	1	Int+Extrapolation	bootstraped inverse of variance	3.77892	0.0161091	0.0225313	1.64627	0.0997081	-	-	-	-
Belgium	Plants - intermediate dependence	50-69vs70-89	G10	147	Int+Extrapolation	bootstraped inverse of variance	0.314618	0.00136422	0.0123313	0.254737	0.798926	48.2993	5.44218	3.16863	0.0015316
Belgium	Plants - intermediate dependence	50-69vs70-89	G20	41	Int+Extrapolation	bootstraped inverse of variance	0.604456	0.00261722	0.0136613	0.441128	0.659121	39.0244	0	2.51884	0.0117742
Belgium	Plants - intermediate dependence	50-69vs70-89	G40	12	Int+Extrapolation	bootstraped inverse of variance	0.792238	0.00342709	0.0201133	0.392335	0.694811	50	0	0.479159	0.631826
Belgium	Plants - intermediate dependence	50-69vs70-89	G80	5	Int+Extrapolation	bootstraped inverse of variance	0.333903	0.0014477	0.0120197	0.277333	0.781525	60	0	-	-
Belgium	Plants - intermediate dependence	50-69vs70-89	Whole country	1	Int+Extrapolation	bootstraped inverse of variance	-0.648831	-0.00282702	0.0159361	-0.408473	0.682927	-	-	-	-
Belgium	Plants - intermediate dependence	70-89vs90-09	G10	152	Int+Extrapolation	bootstraped inverse of variance	6.30266	0.0265441	0.0116937	5.22676	1.73e-07	28.2895	2.63158	1.48991	0.136248
Belgium	Plants - intermediate dependence	70-89vs90-09	G20	40	Int+Extrapolation	bootstraped inverse of variance	4.85614	0.0205938	0.0123521	3.83895	0.00012356	22.5	2.5	-	-
Belgium	Plants - intermediate dependence	70-89vs90-09	G40	12	Int+Extrapolation	bootstraped inverse of variance	4.78707	0.0203077	0.00977261	4.78482	1.71e-06	8.33333	0	-	-
Belgium	Plants - intermediate dependence	70-89vs90-09	G80	5	Int+Extrapolation	bootstraped inverse of variance	4.8981	0.0207676	0.0143625	3.32945	0.000870175	0	0	-	-
Belgium	Plants - intermediate dependence	70-89vs90-09	Whole country	1	Int+Extrapolation	bootstraped inverse of variance	0.0239179	0.000103861	0.015392	0.0155373	0.987604	-	-	-	-
Belgium	Plants dependent on insects	30-49vs50-69	G10	64	Int+Extrapolation	bootstraped inverse of variance	-0.7677	-0.00334694	0.0231043	-0.333558	0.738713	48.4375	6.25	1.95822	0.0502044
Belgium	Plants dependent on insects	30-49vs50-69	G20	27	Int+Extrapolation	bootstraped inverse of variance	-2.47587	-0.0108879	0.0390841	-0.641446	0.521233	59.2593	11.1111	0.387553	0.698347
Belgium	Plants dependent on insects	30-49vs50-69	G40	9	Int+Extrapolation	bootstraped inverse of variance	-6.21529	-0.0278679	0.0365462	-1.75581	0.0791204	77.7778	0	-	-
Belgium	Plants dependent on insects	30-49vs50-69	G80	4	Int+Extrapolation	bootstraped inverse of variance	-1.4356	-0.00627991	0.0330092	-0.438061	0.661342	25	0	-	-
Belgium	Plants dependent on insects	30-49vs50-69	Whole country	1	Int+Extrapolation	bootstraped inverse of variance	-1.24808	-0.00545443	0.0491535	-0.110967	0.910991	-	-	-	-
Belgium	Plants dependent on insects	50-69vs70-89	G10	150	Int+Extrapolation	bootstraped inverse of variance	-2.60838	-0.0114784	0.0148262	-1.78266	0.0746424	51.3333	4	3.82798	0.000129199
Belgium	Plants dependent on insects	50-69vs70-89	G20	41	Int+Extrapolation	bootstraped inverse of variance	1.34826	0.00581628	0.0181667	0.737201	0.461	34.1463	2.43902	1.48591	0.137303
Belgium	Plants dependent on insects	50-69vs70-89	G40	12	Int+Extrapolation	bootstraped inverse of variance	5.64308	0.0238411	0.0272569	2.01402	0.0440071	33.3333	0	-	-
Belgium	Plants dependent on insects	50-69vs70-89	G80	5	Int+Extrapolation	bootstraped inverse of variance	4.52533	0.0192215	0.0220329	2.00878	0.0445601	20	0	-	-
Belgium	Plants dependent on insects	50-69vs70-89	Whole country	1	Int+Extrapolation	bootstraped inverse of variance	2.68757	0.0115179	0.0360783	0.735091	0.462284	-	-	-	-
Belgium	Plants dependent on insects	70-89vs90-09	G10	153	Int+Extrapolation	bootstraped inverse of variance	5.33045	0.022554	0.0140531	3.69544	0.000219505	32.6797	7.18954	1.0233	0.306166
Belgium	Plants dependent on insects	70-89vs90-09	G20	40	Int+Extrapolation	bootstraped inverse of variance	2.84106	0.0121666	0.017012	1.64676	0.0996082	40	5	-	-
Belgium	Plants dependent on insects	70-89vs90-09	G40	12	Int+Extrapolation	bootstraped inverse of variance	3.02415	0.012939	0.021474	1.38741	0.165318	41.6667	0	-	-
Belgium	Plants dependent on insects	70-89vs90-09	G80	5	Int+Extrapolation	bootstraped inverse of variance	5.44051	0.0230075	0.0215184	2.46193	0.0138193	20	0	-	-
Belgium	Plants dependent on insects	70-89vs90-09	Whole country	1	Int+Extrapolation	bootstraped inverse of variance	6.35319	0.0267505	0.0287797	2.14024	0.0323358	-	-	-	-
Great Britain	Bumblebees	30-49vs50-69	G10	4	Int+Extrapolation	bootstraped inverse of variance	0.0129123	5.60737e-05	0.150324	0.000858906	0.999315	25	50	-	-
Great Britain	Bumblebees	30-49vs50-69	G20	4	Int+Extrapolation	bootstraped inverse of variance	5.31571	0.0224932	0.0905938	0.571699	0.567526	0	75	-	-
Great Britain	Bumblebees	30-49vs50-69	G40	7	Int+Extrapolation	bootstraped inverse of variance	-9.80868	-0.0448353	0.0693286	-1.4891	0.136462	14.2857	28.5714	0.155344	0.87655
Great Britain	Bumblebees	30-49vs50-69	G80	10	Int+Extrapolation	bootstraped inverse of variance	-8.84552	-0.040222	0.0516848	-1.79191	0.0731475	10	40	1.34161	0.179721
Great Britain	Bumblebees	30-49vs50-69	G160	5	Int+Extrapolation	bootstraped inverse of variance	-7.97608	-0.0360993	0.0555802	-1.49553	0.134777	20	40	-	-
Great Britain	Bumblebees	30-49vs50-69	Whole country	1	Int+Extrapolation	bootstraped inverse of variance	-4.54545	-0.0202034	0.0001	-202	0	-	-	-	-
Great Britain	Bumblebees	50-69vs70-89	G10	8	Int+Extrapolation	bootstraped inverse of variance	1.63872	0.00705919	0.118975	0.13662	0.891331	12.5	0	-	-
Great Britain	Bumblebees	50-69vs70-89	G20	16	Int+Extrapolation	bootstraped inverse of variance	-32.6382	-0.171586	0.174243	-2.26748	0.023361	50	12.5	2.28161	0.0225121
Great Britain	Bumblebees	50-69vs70-89	G40	18	Int+Extrapolation	bootstraped inverse of variance	-25.3029	-0.126696	0.142693	-2.04445	0.0409091	27.7778	5.55556	2.28992	0.0220257
Great Britain	Bumblebees	50-69vs70-89	G80	9	Int+Extrapolation	bootstraped inverse of variance	-31.7628	-0.165979	0.148432	-2.57479	0.0100302	77.7778	0	2.39255	0.0167317
Great Britain	Bumblebees	50-69vs70-89	G160	4	Int+Extrapolation	bootstraped inverse of variance	-20.3961	-0.0990654	0.0800475	-2.84964	0.00437688	50	0	-	-
Great Britain	Bumblebees	50-69vs70-89	Whole country	1	Int+Extrapolation	bootstraped inverse of variance	0	0	1e-05	0	1	-	-	-	-
Great Britain	Bumblebees	70-89vs90-09	G10	163	Int+Extrapolation	bootstraped inverse of variance	-16.0512	-0.0759856	0.0216553	-8.07948	6.5e-16	20.8589	20.2454	4.41992	9.87e-06
Great Britain	Bumblebees	70-89vs90-09	G20	142	Int+Extrapolation	bootstraped inverse of variance	-10.9395	-0.0503148	0.026547	-4.36411	1.28e-05	20.4225	24.6479	3.1256	0.00177445
Great Britain	Bumblebees	70-89vs90-09	G40	81	Int+Extrapolation	bootstraped inverse of variance	-2.98213	-0.0131483	0.0385035	-0.786291	0.431697	11.1111	25.9259	0.82204	0.411054
Great Britain	Bumblebees	70-89vs90-09	G80	28	Int+Extrapolation	bootstraped inverse of variance	-2.8453	-0.0125362	0.0575681	-0.501417	0.616078	17.8571	25	0.299163	0.764815
Great Britain	Bumblebees	70-89vs90-09	G160	8	Int+Extrapolation	bootstraped inverse of variance	-5.59188	-0.0249906	0.0542969	-1.05979	0.289242	0	12.5	0.921895	0.356583
Great Britain	Bumblebees	70-89vs90-09	Whole country	1	Int+Extrapolation	bootstraped inverse of variance	3.56857	0.015228	0.00468979	7.47662	7.63e-14	-	-	-	-
Great Britain	Bees (excluding bumble bees)	30-49vs50-69	G10	18	Int+Extrapolation	bootstraped inverse of variance	0.708036	0.00306413	0.044521	0.158474	0.874084	5.55556	38.8889	2.60136	0.0092855
Great Britain	Bees (excluding bumble bees)	30-49vs50-69	G20	15	Int+Extrapolation	bootstraped inverse of variance	-0.529379	-0.00230517	0.068771	-0.0771816	0.938479	26.6667	33.3333	2.54109	0.0110506
Great Britain	Bees (excluding bumble bees)	30-49vs50-69	G40	16	Int+Extrapolation	bootstraped inverse of variance	-6.89137	-0.0310101	0.053877	-1.3253	0.185071	25	18.75	3.03711	0.00238856
Great Britain	Bees (excluding bumble bees)	30-49vs50-69	G80	12	Int+Extrapolation	bootstraped inverse of variance	-14.9614	-0.070384	0.0902284	-1.79616	0.0724683	41.6667	16.6667	1.37867	0.167996
Great Britain	Bees (excluding bumble bees)	30-49vs50-69	G160	5	Int+Extrapolation	bootstraped inverse of variance	-13.9588	-0.0652935	0.0706536	-2.1279	0.0333455	40	0	-	-
Great Britain	Bees (excluding bumble bees)	30-49vs50-69	Whole country	1	Int+Extrapolation	bootstraped inverse of variance	2.04369	0.00878613	0.0191697	1.05536	0.291262	-	-	-	-
Great Britain	Bees (excluding bumble bees)	50-69vs70-89	G10	21	Int+Extrapolation	bootstraped inverse of variance	-1.59248	-0.00697173	0.0600453	-0.267348	0.789201	4.7619	42.8571	6.26983	3.61e-10
Great Britain	Bees (excluding bumble bees)	50-69vs70-89	G20	15	Int+Extrapolation	bootstraped inverse of variance	6.74662	0.0283541	0.0497528	1.31225	0.189437	6.66667	53.3333	4.54656	5.45e-06
Great Britain	Bees (excluding bumble bees)	50-69vs70-89	G40	16	Int+Extrapolation	bootstraped inverse of variance	7.38313	0.0309361	0.118953	0.598831	0.549286	37.5	31.25	3.56801	0.000359701
Great Britain	Bees (excluding bumble bees)	50-69vs70-89	G80	12	Int+Extrapolation	bootstraped inverse of variance	7.74473	0.0323961	0.124445	0.599421	0.548892	16.6667	33.3333	3.02887	0.00245469
Great Britain	Bees (excluding bumble bees)	50-69vs70-89	G160	3	Int+Extrapolation	bootstraped inverse of variance	24.492	0.0951415	0.110163	1.9886	0.0467449	0	0	-	-
Great Britain	Bees (excluding bumble bees)	50-69vs70-89	Whole country	1	Int+Extrapolation	bootstraped inverse of variance	-5.41547	-0.0241799	0.0305732	-1.82108	0.0685947	-	-	-	-
Great Britain	Bees (excluding bumble bees)	70-89vs90-09	G10	158	Int+Extrapolation	bootstraped inverse of variance	9.96988	0.0412738	0.016099	5.90326	3.56e-09	5.6962	44.9367	14.0131	1.3e-44
Great Britain	Bees (excluding bumble bees)	70-89vs90-09	G20	100	Int+Extrapolation	bootstraped inverse of variance	9.67425	0.0401047	0.0253746	3.63925	0.000273432	5	35	5.40898	6.34e-08
Great Britain	Bees (excluding bumble bees)	70-89vs90-09	G40	50	Int+Extrapolation	bootstraped inverse of variance	9.07862	0.0377396	0.0291748	2.97855	0.00289614	8	40	3.09762	0.00195084
Great Britain	Bees (excluding bumble bees)	70-89vs90-09	G80	19	Int+Extrapolation	bootstraped inverse of variance	12.1834	0.0499287	0.0407462	2.82149	0.00478006	0	47.3684	0.460604	0.645083
Great Britain	Bees (excluding bumble bees)	70-89vs90-09	G160	5	Int+Extrapolation	bootstraped inverse of variance	8.93667	0.0371741	0.0379321	2.25657	0.024035	0	20	-	-
Great Britain	Bees (excluding bumble bees)	70-89vs90-09	Whole country	1	Int+Extrapolation	bootstraped inverse of variance	1.55845	0.00671605	0.0169053	0.914758	0.360319	-	-	-	-
Great Britain	Butterflies	50-69vs70-89	G10	420	Int+Extrapolation	bootstraped inverse of variance	-9.8263	-0.0449201	0.0120021	-8.61787	6.82e-18	60.9524	8.80952	2.54309	0.0109877
Great Britain	Butterflies	50-69vs70-89	G160	8	Int+Extrapolation	bootstraped inverse of variance	-2.73298	-0.0120344	0.0187944	-1.47438	0.140379	75	0	-	-
Great Britain	Butterflies	50-69vs70-89	G20	333	Int+Extrapolation	bootstraped inverse of variance	-9.07129	-0.041299	0.0174033	-5.46415	4.65e-08	61.2613	9.30931	1.43745	0.15059
Great Britain	Butterflies	50-69vs70-89	G40	143	Int+Extrapolation	bootstraped inverse of variance	-6.58348	-0.0295763	0.0109707	-6.20761	5.38e-10	60.8392	6.29371	-	-
Great Britain	Butterflies	50-69vs70-89	G80	42	Int+Extrapolation	bootstraped inverse of variance	-3.97187	-0.0176015	0.0145836	-2.77909	0.0054512	59.5238	4.7619	-	-
Great Britain	Butterflies	50-69vs70-89	Whole country	1	Int+Extrapolation	bootstraped inverse of variance	0	0	1e-05	0	1	-	-	-	-
Great Britain	Butterflies	70-89vs90-09	G10	490	Int+Extrapolation	bootstraped inverse of variance	-12.8215	-0.0595905	0.00928177	-14.783	1.89e-49	72.0408	3.06122	3.70334	0.000212782
Great Britain	Butterflies	70-89vs90-09	G160	7	Int+Extrapolation	bootstraped inverse of variance	-5.26918	-0.0235087	0.0292575	-1.85015	0.064292	100	0	0.663527	0.506993
Great Britain	Butterflies	70-89vs90-09	G20	278	Int+Extrapolation	bootstraped inverse of variance	-12.378	-0.0573869	0.0129926	-10.1702	2.69e-24	70.8633	4.67626	3.53271	0.000411321
Great Britain	Butterflies	70-89vs90-09	G40	109	Int+Extrapolation	bootstraped inverse of variance	-9.74926	-0.0445492	0.0143001	-7.17329	7.32e-13	76.1468	1.83486	2.32626	0.0200044
Great Britain	Butterflies	70-89vs90-09	G80	36	Int+Extrapolation	bootstraped inverse of variance	-7.07555	-0.03187	0.0128377	-5.71624	1.09e-08	80.5556	5.55556	0.150377	0.880467
Great Britain	Butterflies	70-89vs90-09	Whole country	1	Int+Extrapolation	bootstraped inverse of variance	-0.000172414	-7.48785e-07	3.1e-05	-0.0555555	0.955696	-	-	-	-
Great Britain	Hoverflies	50-69vs70-89	G10	51	Int+Extrapolation	bootstraped inverse of variance	-4.33887	-0.0192645	0.0518789	-0.855033	0.392533	54.902	1.96078	4.33949	1.43e-05
Great Britain	Hoverflies	50-69vs70-89	G160	6	Int+Extrapolation	bootstraped inverse of variance	3.27551	0.0139973	0.0325393	0.990498	0.321931	16.6667	0	-	-
Great Britain	Hoverflies	50-69vs70-89	G20	48	Int+Extrapolation	bootstraped inverse of variance	-1.80101	-0.00789299	0.0605646	-0.300081	0.764115	47.9167	0	2.92602	0.00343325
Great Britain	Hoverflies	50-69vs70-89	G40	33	Int+Extrapolation	bootstraped inverse of variance	-8.04733	-0.0364356	0.0985457	-0.851342	0.394579	63.6364	6.06061	2.06813	0.0386274
Great Britain	Hoverflies	50-69vs70-89	G80	13	Int+Extrapolation	bootstraped inverse of variance	8.25392	0.0344436	0.0337195	2.35203	0.0186712	30.7692	0	-	-
Great Britain	Hoverflies	50-69vs70-89	Whole country	1	Int+Extrapolation	bootstraped inverse of variance	-1.55766	-0.00681808	0.022542	-0.696442	0.486152	-	-	-	-
Great Britain	Hoverflies	70-89vs90-09	G10	573	Int+Extrapolation	bootstraped inverse of variance	-0.0122635	-5.32628e-05	0.0103232	-0.0118802	0.990521	48.8656	3.31588	8.47556	2.34e-17
Great Britain	Hoverflies	70-89vs90-09	G160	8	Int+Extrapolation	bootstraped inverse of variance	0.881843	0.00381301	0.020265	0.433249	0.664834	37.5	12.5	0.654469	0.51281
Great Britain	Hoverflies	70-89vs90-09	G20	361	Int+Extrapolation	bootstraped inverse of variance	-0.713643	-0.00311042	0.0106219	-0.674271	0.500139	50.1385	3.3241	7.36997	1.71e-13
Great Britain	Hoverflies	70-89vs90-09	G40	131	Int+Extrapolation	bootstraped inverse of variance	0.617111	0.00267184	0.0112366	0.547511	0.584028	42.7481	2.29008	4.09084	4.3e-05
Great Britain	Hoverflies	70-89vs90-09	G80	42	Int+Extrapolation	bootstraped inverse of variance	1.26834	0.00547367	0.0120767	1.04363	0.296657	45.2381	0	2.18828	0.0286492
Great Britain	Hoverflies	70-89vs90-09	Whole country	1	Int+Extrapolation	bootstraped inverse of variance	2.46826	0.0105894	0.0111548	2.18586	0.0288255	-	-	-	-
Great Britain	Plants - not dependent of insects	30-49vs50-69	G10	29	Int+Extrapolation	bootstraped inverse of variance	45.8553	0.163922	0.0730882	5.16424	2.41e-07	17.2414	0	-	-
Great Britain	Plants - not dependent of insects	30-49vs50-69	G160	3	Int+Extrapolation	bootstraped inverse of variance	-1.83069	-0.00802425	0.0337168	-0.547992	0.583697	66.6667	0	-	-
Great Britain	Plants - not dependent of insects	30-49vs50-69	G20	67	Int+Extrapolation	bootstraped inverse of variance	31.4437	0.11874	0.0514478	5.31429	1.07e-07	23.8806	0	2.75837	0.00580906
Great Britain	Plants - not dependent of insects	30-49vs50-69	G40	32	Int+Extrapolation	bootstraped inverse of variance	13.3121	0.0542763	0.0884445	1.41304	0.157643	40.625	0	0.219982	0.825885
Great Britain	Plants - not dependent of insects	30-49vs50-69	G80	5	Int+Extrapolation	bootstraped inverse of variance	6.03949	0.0254676	0.0556648	1.05347	0.292125	60	0	-	-
Great Britain	Plants - not dependent of insects	30-49vs50-69	Whole country	1	Int+Extrapolation	bootstraped inverse of variance	-0.757928	-0.00330418	0.012912	-0.589232	0.555705	-	-	-	-
Great Britain	Plants - not dependent of insects	50-69vs70-89	G10	402	Int+Extrapolation	bootstraped inverse of variance	-15.2525	-0.071873	0.0172247	-9.60793	7.4e-22	72.6368	2.23881	8.97548	2.82e-19
Great Britain	Plants - not dependent of insects	50-69vs70-89	G160	8	Int+Extrapolation	bootstraped inverse of variance	0.178009	0.000772398	0.0116544	0.152604	0.878711	25	0	-	-
Great Britain	Plants - not dependent of insects	50-69vs70-89	G20	583	Int+Extrapolation	bootstraped inverse of variance	-15.712	-0.0742342	0.00853279	-20.0322	2.89e-89	81.1321	0.857633	9.12316	7.3e-20
Great Britain	Plants - not dependent of insects	50-69vs70-89	G40	169	Int+Extrapolation	bootstraped inverse of variance	-4.15089	-0.0184119	0.00699917	-6.05715	1.39e-09	69.2308	1.18343	-	-
Great Britain	Plants - not dependent of insects	50-69vs70-89	G80	43	Int+Extrapolation	bootstraped inverse of variance	-0.688961	-0.00300247	0.00761399	-0.907993	0.363882	55.814	0	-	-
Great Britain	Plants - not dependent of insects	50-69vs70-89	Whole country	1	Int+Extrapolation	bootstraped inverse of variance	-0.327161	-0.00142317	0.00941748	-0.347967	0.727865	-	-	-	-
Great Britain	Plants - not dependent of insects	70-89vs90-09	G10	776	Int+Extrapolation	bootstraped inverse of variance	3.33697	0.0142557	0.00965702	3.39908	0.000676128	45.6186	3.35052	6.07661	1.23e-09
Great Britain	Plants - not dependent of insects	70-89vs90-09	G160	8	Int+Extrapolation	bootstraped inverse of variance	-0.589704	-0.00256863	0.0114078	-0.518461	0.604137	37.5	0	-	-
Great Britain	Plants - not dependent of insects	70-89vs90-09	G20	518	Int+Extrapolation	bootstraped inverse of variance	0.469189	0.0020329	0.0101433	0.46148	0.644454	47.2973	2.7027	2.16785	0.0301701
Great Britain	Plants - not dependent of insects	70-89vs90-09	G40	161	Int+Extrapolation	bootstraped inverse of variance	-0.746349	-0.00325351	0.0118403	-0.632708	0.526924	59.0062	1.86335	-	-
Great Britain	Plants - not dependent of insects	70-89vs90-09	G80	44	Int+Extrapolation	bootstraped inverse of variance	1.10933	0.00479123	0.0257794	0.427947	0.66869	56.8182	0	-	-
Great Britain	Plants - not dependent of insects	70-89vs90-09	Whole country	1	Int+Extrapolation	bootstraped inverse of variance	1.04985	0.00453565	0.00871767	1.198	0.230919	-	-	-	-
Great Britain	Plants - intermediate dependence	30-49vs50-69	G10	16	Int+Extrapolation	bootstraped inverse of variance	21.7071	0.0853159	0.0712173	2.75842	0.00580822	18.75	0	0.598867	0.549261
Great Britain	Plants - intermediate dependence	30-49vs50-69	G160	3	Int+Extrapolation	bootstraped inverse of variance	-1.80277	-0.00790077	0.027095	-0.671422	0.501952	66.6667	0	-	-
Great Britain	Plants - intermediate dependence	30-49vs50-69	G20	40	Int+Extrapolation	bootstraped inverse of variance	18.7408	0.0745999	0.0416526	4.12393	3.72e-05	32.5	0	0.381894	0.70254
Great Britain	Plants - intermediate dependence	30-49vs50-69	G40	25	Int+Extrapolation	bootstraped inverse of variance	7.28368	0.0305337	0.0317703	2.21296	0.0269007	36	4	-	-
Great Britain	Plants - intermediate dependence	30-49vs50-69	G80	3	Int+Extrapolation	bootstraped inverse of variance	14.5231	0.0588932	0.0530625	2.5556	0.0106004	0	0	-	-
Great Britain	Plants - intermediate dependence	30-49vs50-69	Whole country	1	Int+Extrapolation	bootstraped inverse of variance	-1.94961	-0.00855069	0.0109962	-1.7905	0.0733733	-	-	-	-
Great Britain	Plants - intermediate dependence	50-69vs70-89	G10	376	Int+Extrapolation	bootstraped inverse of variance	-14.3839	-0.0674446	0.0151418	-10.2562	1.11e-24	72.8723	2.39362	6.09607	1.09e-09
Great Britain	Plants - intermediate dependence	50-69vs70-89	G160	8	Int+Extrapolation	bootstraped inverse of variance	-0.493711	-0.00214947	0.00600465	-0.82425	0.409798	50	0	-	-
Great Britain	Plants - intermediate dependence	50-69vs70-89	G20	561	Int+Extrapolation	bootstraped inverse of variance	-18.3906	-0.0882599	0.00942627	-21.5595	4.31e-103	84.8485	0.356506	7.00534	2.46e-12
Great Britain	Plants - intermediate dependence	50-69vs70-89	G40	169	Int+Extrapolation	bootstraped inverse of variance	-7.50602	-0.0338865	0.00716213	-10.8943	1.23e-27	78.1065	1.77515	-	-
Great Britain	Plants - intermediate dependence	50-69vs70-89	G80	43	Int+Extrapolation	bootstraped inverse of variance	-2.45168	-0.0107802	0.0066294	-3.74429	0.000180906	72.093	0	-	-
Great Britain	Plants - intermediate dependence	50-69vs70-89	Whole country	1	Int+Extrapolation	bootstraped inverse of variance	0.0948288	0.000411641	0.00870722	0.108857	0.913316	-	-	-	-
Great Britain	Plants - intermediate dependence	70-89vs90-09	G10	687	Int+Extrapolation	bootstraped inverse of variance	1.95213	0.0083963	0.00924889	2.09033	0.0365884	46.4338	2.91121	4.44182	8.92e-06
Great Britain	Plants - intermediate dependence	70-89vs90-09	G160	8	Int+Extrapolation	bootstraped inverse of variance	0.730276	0.00316002	0.0175113	0.415517	0.677764	62.5	0	-	-
Great Britain	Plants - intermediate dependence	70-89vs90-09	G20	472	Int+Extrapolation	bootstraped inverse of variance	1.80977	0.00778947	0.0113563	1.57938	0.114249	45.9746	0.847458	1.70447	0.0882928
Great Britain	Plants - intermediate dependence	70-89vs90-09	G40	157	Int+Extrapolation	bootstraped inverse of variance	-0.906646	-0.00395547	0.0106985	-0.851313	0.394595	52.8662	0.636943	-	-
Great Britain	Plants - intermediate dependence	70-89vs90-09	G80	43	Int+Extrapolation	bootstraped inverse of variance	0.104159	0.00045212	0.0162682	0.0639925	0.948976	53.4884	0	-	-
Great Britain	Plants - intermediate dependence	70-89vs90-09	Whole country	1	Int+Extrapolation	bootstraped inverse of variance	-0.182871	-0.000794924	0.00626587	-0.292119	0.770196	-	-	-	-
Great Britain	Plants dependent on insects	30-49vs50-69	G10	19	Int+Extrapolation	bootstraped inverse of variance	30.9544	0.11712	0.0772737	3.48992	0.000483159	26.3158	0	0.204757	0.837762
Great Britain	Plants dependent on insects	30-49vs50-69	G160	3	Int+Extrapolation	bootstraped inverse of variance	-3.10502	-0.0136987	0.0457804	-0.688995	0.490826	66.6667	0	-	-
Great Britain	Plants dependent on insects	30-49vs50-69	G20	38	Int+Extrapolation	bootstraped inverse of variance	22.0525	0.0865467	0.0378303	5.26777	1.38e-07	21.0526	5.26316	-	-
Great Britain	Plants dependent on insects	30-49vs50-69	G40	27	Int+Extrapolation	bootstraped inverse of variance	2.87347	0.0123034	0.0369889	0.765896	0.443738	48.1481	0	-	-
Great Britain	Plants dependent on insects	30-49vs50-69	G80	4	Int+Extrapolation	bootstraped inverse of variance	7.63698	0.0319615	0.0785652	0.936727	0.348899	50	0	-	-
Great Britain	Plants dependent on insects	30-49vs50-69	Whole country	1	Int+Extrapolation	bootstraped inverse of variance	-0.177972	-0.000773611	0.0171116	-0.104099	0.917091	-	-	-	-
Great Britain	Plants dependent on insects	50-69vs70-89	G10	379	Int+Extrapolation	bootstraped inverse of variance	-12.9945	-0.0604534	0.0167983	-8.28651	1.17e-16	62.0053	7.38786	3.41894	0.000628662
Great Britain	Plants dependent on insects	50-69vs70-89	G160	8	Int+Extrapolation	bootstraped inverse of variance	-1.76297	-0.00772478	0.0258387	-0.688384	0.491211	50	12.5	0.0040683	0.996754
Great Britain	Plants dependent on insects	50-69vs70-89	G20	519	Int+Extrapolation	bootstraped inverse of variance	-17.3883	-0.0829585	0.00989756	-19.2996	5.41e-83	78.2274	3.46821	4.34225	1.41e-05
Great Britain	Plants dependent on insects	50-69vs70-89	G40	168	Int+Extrapolation	bootstraped inverse of variance	-7.03039	-0.031659	0.00908402	-8.02481	1.02e-15	72.0238	4.7619	-	-
Great Britain	Plants dependent on insects	50-69vs70-89	G80	43	Int+Extrapolation	bootstraped inverse of variance	-1.93068	-0.00846682	0.010283	-1.89589	0.057974	51.1628	0	-	-
Great Britain	Plants dependent on insects	50-69vs70-89	Whole country	1	Int+Extrapolation	bootstraped inverse of variance	-4.4167	-0.019618	0.0220393	-2.04962	0.0404018	-	-	-	-
Great Britain	Plants dependent on insects	70-89vs90-09	G10	638	Int+Extrapolation	bootstraped inverse of variance	2.79966	0.0119917	0.00761887	3.62414	0.000289925	37.931	8.15047	-	-
Great Britain	Plants dependent on insects	70-89vs90-09	G160	8	Int+Extrapolation	bootstraped inverse of variance	-1.92564	-0.00844452	0.022345	-0.870181	0.384202	75	0	-	-
Great Britain	Plants dependent on insects	70-89vs90-09	G20	447	Int+Extrapolation	bootstraped inverse of variance	1.94133	0.00835031	0.0106892	1.79875	0.0720577	42.7293	6.71141	0.0752432	0.940021
Great Britain	Plants dependent on insects	70-89vs90-09	G40	155	Int+Extrapolation	bootstraped inverse of variance	-1.17989	-0.00515468	0.00901762	-1.31621	0.188104	53.5484	4.51613	-	-
Great Britain	Plants dependent on insects	70-89vs90-09	G80	41	Int+Extrapolation	bootstraped inverse of variance	-2.18809	-0.00960828	0.0132191	-1.67363	0.0942028	53.6585	2.43902	-	-
Great Britain	Plants dependent on insects	70-89vs90-09	Whole country	1	Int+Extrapolation	bootstraped inverse of variance	0.0062749	2.72507e-05	0.00747626	0.00839284	0.993304	-	-	-	-

## Sheet: Table S3 - Similarity with dist
Table S3. Statistical details of effect of distance between cells and time period on species assemblage similarity analyses.
Similarity values (β-sim) were logit transformed to normalize residuals and analyzed with General Linear Mixed Models (GLMM)
with grid cell within time period as random variable, and sampling effort, distance and time period and its interaction as fixed terms.
Seff - sampling effort of least sampled cell; Dif - Difference in sampling effort; T*D - interaction Time period and Distance.
For similarity analyses we selected only 10km grid cells which had record numbers equal to or higher than the maximum number of species possible
to find in each cell (instead of 20% of that maximum number), and which had a ratio of records/number of species higher than 1.5.
Country	Group	F-test (Distance)	P-value (Distance)	F-test (Time Period)	P-value (Time Period)	F-test (Interaction Time * Distance)	P-value (Interaction Time * Distance)	F-test (Sampling effort)	P-value (Sampling effort)	Nb cells 1950-1969	Nb cells 1970-1989	Nb cells 1990-2009
Netherlands	Bees (bumblebees and other bees)	12902.9	<0.0001	1575.01	<0.0001	23.6535	<0.0001	5262.81	<0.0001	251	540	4904
Netherlands	Hoverflies	21087.8	<0.0001	2724.01	<0.0001	51.4558	<0.0001	14185.6	<0.0001	1748	8900	32455
Netherlands	Butterflies	46501.2	<0.0001	4482.66	<0.0001	3193.61	<0.0001	30829.9	<0.0001	5986	55250	87110
Netherlands	Plants - dependent on insects	108299	<0.0001	3884.98	<0.0001	332.454	<0.0001	5408	<0.0001	4734	36738	63868
Netherlands	Plants - intermediate dependence	182639	<0.0001	3834.6	<0.0001	799.064	<0.0001	10594.2	<0.0001	5705	33099	65671
Netherlands	Plants - not dependent of insects	249189	<0.0001	2686.86	<0.0001	1055.01	<0.0001	13311.1	<0.0001	12531	46501	77778
Belgium	Bees (bumblebees and other bees)	515.639	<0.0001	128.394	<0.0001	5.59015	0.00375501	768.529	<0.0001	412	2066	1154
Belgium	Hoverflies	1185.01	<0.0001	2248.77	<0.0001	7.08677	0.000837066	7705.41	<0.0001	78	3109	931
Belgium	Butterflies	7260.7	<0.0001	40999.4	<0.0001	18.0191	<0.0001	52.2604	<0.0001	3	1179	11817
Belgium	Plants - dependent on insects	8914.16	<0.0001	5088.38	<0.0001	78.0438	<0.0001	1253.82	<0.0001	10584	9992	11709
Belgium	Plants - intermediate dependence	18963.8	<0.0001	9339.4	<0.0001	100.813	<0.0001	1192.95	<0.0001	10440	10388	11929
Belgium	Plants - not dependent of insects	18344.4	<0.0001	15086.8	<0.0001	17.7001	<0.0001	352.298	<0.0001	10296	9899	11672
Great Britain	Bees (bumblebees and other bees)	475.497	<0.0001	3.77298	0.0230738	2.92585	0.0537458	124.806	<0.0001	10	4534	42394
Great Britain	Hoverflies	639.173	<0.0001	108.149	<0.0001	11.7307	<0.0001	366.325	<0.0001	171	52624	106159
Great Britain	Butterflies	964.851	<0.0001	2280.29	<0.0001	0.376623	0.686182	14.0579	0.000178037	44240	497813	175546
Great Britain	Plants - dependent on insects	4635.95	<0.0001	4468.67	<0.0001	68.2862	<0.0001	234.721	<0.0001	37738	264829	186382
Great Britain	Plants - intermediate dependence	7183.04	<0.0001	5434.49	<0.0001	185.867	<0.0001	157.208	<0.0001	42459	250236	179926
Great Britain	Plants - not dependent of insects	4180.58	<0.0001	3666.82	<0.0001	118.443	<0.0001	434.198	<0.0001	48516	313863	227979

## Sheet: Table S4 - evenness
Table S4 . Effect of sampling effort on evenness of records per species.
Both sampling effort and evenness were log-transformed to normalize residuals and analyzed with GLMM,
with grid cell within time period as random variable.
Country	Group	TEST	Estimates	SE	z-test	p-value
The Netherlands	other bees	1950-1969	-0.0007049	0.00294706	-0.245186	0.996852
The Netherlands	other bees	1970-1989	-0.00569213	0.00477655	-2.16218	0.120324
The Netherlands	other bees	1990-2009	-0.0120008	0.00445844	-6.79009	<0.00001
The Netherlands	hoverflies	1950-1969	-0.008135	0.00201774	-4.04869	0.000161909
The Netherlands	hoverflies	1970-1989	-0.0156333	0.00307878	-12.0124	<0.00001
The Netherlands	hoverflies	1990-2009	-0.0209618	0.00309152	-17.5908	<0.00001
The Netherlands	butterflies	1950-1969	-0.00381216	0.00409719	-0.9333	0.775307
The Netherlands	butterflies	1970-1989	-0.0160833	0.0061136	-7.75513	<0.00001
The Netherlands	butterflies	1990-2009	-0.0162609	0.00605174	-9.34599	<0.00001
The Netherlands	bumblebees	1950-1969	-0.0148937	0.0245272	-0.620018	0.919112
The Netherlands	bumblebees	1970-1989	-0.0621455	0.0490803	-1.82742	0.223457
The Netherlands	bumblebees	1990-2009	-0.0205755	0.035417	-2.93612	0.0138853
The Netherlands	plants dependent on insects	1950-1969	-0.0163827	0.00535517	-3.06802	0.0103586
The Netherlands	plants dependent on insects	1970-1989	-0.0276116	0.00779181	-13.0412	<0.00001
The Netherlands	plants dependent on insects	1990-2009	-0.0211459	0.00795326	-8.9565	<0.00001
The Netherlands	plants intermediate dependence	1950-1969	-0.0171163	0.00286386	-5.99609	<0.00001
The Netherlands	plants intermediate dependence	1970-1989	-0.0176247	0.00417401	-15.5406	<0.00001
The Netherlands	plants intermediate dependence	1990-2009	-0.0165016	0.00426143	-12.2498	<0.00001
The Netherlands	plants not dependent on insects	1950-1969	-0.0286759	0.00232938	-12.3483	<0.00001
The Netherlands	plants not dependent on insects	1970-1989	-0.0233288	0.00341993	-21.8312	<0.00001
The Netherlands	plants not dependent on insects	1990-2009	-0.0208112	0.0035211	-16.0993	<0.00001
Belgium	other bees	1950-1969	-0.0112528	0.00408945	-2.88318	0.0165991
Belgium	other bees	1970-1989	0.00162602	0.00619909	0.523799	0.953844
Belgium	other bees	1990-2009	-0.00522963	0.00884438	-0.788887	0.851739
Belgium	hoverflies	1950-1969	-0.0243428	0.00600106	-4.14159	0.000122899
Belgium	hoverflies	1970-1989	-0.0113329	0.00870998	-5.81118	<0.00001
Belgium	hoverflies	1990-2009	-0.0163833	0.00882175	-6.83823	<0.00001
Belgium	butterflies	1950-1969	-0.0880316	0.11121	-0.844386	0.806061
Belgium	butterflies	1970-1989	-0.0219963	0.157355	-4.58442	1.36578e-05
Belgium	butterflies	1990-2009	-0.0169295	0.157282	-8.59645	<0.00001
Belgium	bumblebees	1950-1969	-0.260867	0.116314	-2.31883	0.0699498
Belgium	bumblebees	1970-1989	-0.04067	0.164684	-5.31304	<0.00001
Belgium	bumblebees	1990-2009	-0.0287106	0.165554	-1.58668	0.328689
Belgium	plants dependent on insects	1950-1969	-0.0134989	0.00242282	-5.61341	<0.00001
Belgium	plants dependent on insects	1970-1989	-0.0236585	0.00376028	-15.0433	<0.00001
Belgium	plants dependent on insects	1990-2009	-0.0210345	0.00369326	-14.4704	<0.00001
Belgium	plants intermediate dependence	1950-1969	-0.0162148	0.00140354	-11.6455	<0.00001
Belgium	plants intermediate dependence	1970-1989	-0.0216744	0.00218356	-22.6471	<0.00001
Belgium	plants intermediate dependence	1990-2009	-0.0194391	0.00212158	-22.5822	<0.00001
Belgium	plants not dependent on insects	1950-1969	-0.015841	0.00187988	-8.4961	<0.00001
Belgium	plants not dependent on insects	1970-1989	-0.022856	0.0028848	-18.9016	<0.00001
Belgium	plants not dependent on insects	1990-2009	-0.0180611	0.00283941	-15.8043	<0.00001
Great Britain	other bees	1950-1969	0.0119862	0.00823764	1.46103	0.415546
Great Britain	other bees	1970-1989	-0.00490134	0.0117439	-3.31655	0.00364128
Great Britain	other bees	1990-2009	-0.00723182	0.0116783	-8.89589	<0.00001
Great Britain	hoverflies	1950-1969	-0.00507906	0.00456477	-1.09166	0.663323
Great Britain	hoverflies	1970-1989	-0.00921203	0.00651464	-10.3875	<0.00001
Great Britain	hoverflies	1990-2009	-0.0219046	0.00650121	-28.1186	<0.00001
Great Britain	butterflies	1950-1969	-0.000748193	0.0022589	-0.332461	0.989943
Great Britain	butterflies	1970-1989	-0.00628049	0.00326304	-8.07574	<0.00001
Great Britain	butterflies	1990-2009	-0.011655	0.00324587	-20.1566	<0.00001
Great Britain	bumblebees	1950-1969	-1.55347	1.84683	-0.839909	0.800357
Great Britain	bumblebees	1970-1989	-0.015515	2.61183	-2.05703	0.125839
Great Britain	bumblebees	1990-2009	-0.0308014	2.61182	-9.87314	<0.00001
Great Britain	plants dependent on insects	1950-1969	-0.0162441	0.00196549	-8.27744	<0.00001
Great Britain	plants dependent on insects	1970-1989	-0.00793645	0.0029189	-8.50839	<0.00001
Great Britain	plants dependent on insects	1990-2009	-0.0231125	0.00295214	-22.7608	<0.00001
Great Britain	plants intermediate dependence	1950-1969	-0.0101818	0.00132558	-7.69082	<0.00001
Great Britain	plants intermediate dependence	1970-1989	-0.00797532	0.00194504	-14.5418	<0.00001
Great Britain	plants intermediate dependence	1990-2009	-0.0124016	0.00196655	-20.0723	<0.00001
Great Britain	plants not dependent on insects	1950-1969	-0.0146723	0.00189759	-7.74031	<0.00001
Great Britain	plants not dependent on insects	1970-1989	-0.00755495	0.00275594	-12.3064	<0.00001
Great Britain	plants not dependent on insects	1990-2009	-0.0114219	0.00279508	-14.8195	<0.00001

## Sheet: Table S5-sensitivity to weights
Table S5. Sensitivity of richness change analyses to weights.
Richness change was calculated based on estimates of richness using interpolation and extrapolation, and analyzed with GLMw,
with three different types of weights: the inverse of variance (bootstrapped), non bootstrapped inverse of variance, and unweighted.
Country	Group	Period	scale	Nb_grids	Method	weight	estimated change (%)	log ratio	log ratio SE	Change Z-test	Change P-value	Cells significantly declining (%)	Cells significantly increasing (%)
Netherlands	Bees (excluding bumble bees)	30-49vs50-69	G10	40	Int+Extrapolation	bootstraped inverse of variance	-3.08003	-0.0135867	0.0300813	-1.04	0.298339	15	32.5
Netherlands	Bees (excluding bumble bees)	30-49vs50-69	G10	40	Int+Extrapolation	non bootstraped inverse of variance	-2.61924	-0.0115268	0.0270781	-0.980184	0.326995	15	32.5
Netherlands	Bees (excluding bumble bees)	30-49vs50-69	G10	40	Int+Extrapolation	unweighted	-2.95214	-0.013014	0.0322139	-0.930215	0.35226	17.5	37.5
Netherlands	Bees (excluding bumble bees)	30-49vs50-69	G20	33	Int+Extrapolation	bootstraped inverse of variance	-7.38741	-0.03333	0.0168604	-4.55178	5.32e-06	21.2121	18.1818
Netherlands	Bees (excluding bumble bees)	30-49vs50-69	G20	33	Int+Extrapolation	non bootstraped inverse of variance	-7.63706	-0.0345023	0.0166898	-4.76006	1.94e-06	18.1818	18.1818
Netherlands	Bees (excluding bumble bees)	30-49vs50-69	G20	33	Int+Extrapolation	unweighted	-7.90882	-0.0357819	0.0177572	-4.63986	3.49e-06	21.2121	21.2121
Netherlands	Bees (excluding bumble bees)	30-49vs50-69	G40	21	Int+Extrapolation	bootstraped inverse of variance	-6.54931	-0.0294175	0.0219812	-3.08155	0.00205925	14.2857	23.8095
Netherlands	Bees (excluding bumble bees)	30-49vs50-69	G40	21	Int+Extrapolation	non bootstraped inverse of variance	-6.23381	-0.0279537	0.025101	-2.56427	0.0103393	19.0476	19.0476
Netherlands	Bees (excluding bumble bees)	30-49vs50-69	G40	21	Int+Extrapolation	unweighted	-5.48462	-0.0244975	0.0278089	-2.0284	0.0425193	19.0476	19.0476
Netherlands	Bees (excluding bumble bees)	30-49vs50-69	G80	6	Int+Extrapolation	bootstraped inverse of variance	-5.0977	-0.0227233	0.0369736	-1.41513	0.157031	50	0
Netherlands	Bees (excluding bumble bees)	30-49vs50-69	G80	6	Int+Extrapolation	non bootstraped inverse of variance	-6.01267	-0.0269307	0.0227118	-2.73031	0.00632748	50	0
Netherlands	Bees (excluding bumble bees)	30-49vs50-69	G80	6	Int+Extrapolation	unweighted	-3.48079	-0.0153862	0.0471731	-0.751024	0.452638	50	0
Netherlands	Bees (excluding bumble bees)	30-49vs50-69	Whole country	1	Int+Extrapolation	bootstraped inverse of variance	-2.22581	-0.00977576	0.0157453	-1.4296	0.152831	-	-
Netherlands	Bees (excluding bumble bees)	30-49vs50-69	Whole country	1	Int+Extrapolation	non bootstraped inverse of variance	-2.22581	-0.00977576	0.0157453	-1.4296	0.152831	-	-
Netherlands	Bees (excluding bumble bees)	30-49vs50-69	Whole country	1	Int+Extrapolation	unweighted	-2.22581	-0.00977576	0.0157453	-1.4296	0.152831	-	-
Netherlands	Bees (excluding bumble bees)	50-69vs70-89	G10	64	Int+Extrapolation	bootstraped inverse of variance	-7.56251	-0.0341519	0.0252235	-3.11764	0.00182308	20.3125	26.5625
Netherlands	Bees (excluding bumble bees)	50-69vs70-89	G10	64	Int+Extrapolation	non bootstraped inverse of variance	-8.5644	-0.0388847	0.0214753	-4.16921	3.06e-05	20.3125	26.5625
Netherlands	Bees (excluding bumble bees)	50-69vs70-89	G10	64	Int+Extrapolation	unweighted	-7.74703	-0.0350196	0.025459	-3.16728	0.00153871	20.3125	26.5625
Netherlands	Bees (excluding bumble bees)	50-69vs70-89	G20	46	Int+Extrapolation	bootstraped inverse of variance	-10.2807	-0.0471141	0.0217825	-4.98033	6.35e-07	21.7391	19.5652
Netherlands	Bees (excluding bumble bees)	50-69vs70-89	G20	46	Int+Extrapolation	non bootstraped inverse of variance	-10.9375	-0.0503053	0.0218619	-5.29836	1.17e-07	21.7391	19.5652
Netherlands	Bees (excluding bumble bees)	50-69vs70-89	G20	46	Int+Extrapolation	unweighted	-8.53732	-0.0387561	0.0262145	-3.4042	0.000663592	23.913	19.5652
Netherlands	Bees (excluding bumble bees)	50-69vs70-89	G40	22	Int+Extrapolation	bootstraped inverse of variance	-9.49245	-0.0433152	0.0364947	-2.73291	0.00627766	40.9091	18.1818
Netherlands	Bees (excluding bumble bees)	50-69vs70-89	G40	22	Int+Extrapolation	non bootstraped inverse of variance	-9.74026	-0.0445059	0.0372242	-2.75301	0.00590499	40.9091	18.1818
Netherlands	Bees (excluding bumble bees)	50-69vs70-89	G40	22	Int+Extrapolation	unweighted	-8.28091	-0.0375403	0.0392489	-2.20235	0.0276409	36.3636	22.7273
Netherlands	Bees (excluding bumble bees)	50-69vs70-89	G80	6	Int+Extrapolation	bootstraped inverse of variance	-6.52586	-0.0293085	0.0380464	-1.77376	0.0761022	50	33.3333
Netherlands	Bees (excluding bumble bees)	50-69vs70-89	G80	6	Int+Extrapolation	non bootstraped inverse of variance	-7.00567	-0.0315435	0.0376295	-1.93018	0.053585	50	33.3333
Netherlands	Bees (excluding bumble bees)	50-69vs70-89	G80	6	Int+Extrapolation	unweighted	-5.35921	-0.0239216	0.0408582	-1.34812	0.177621	50	33.3333
Netherlands	Bees (excluding bumble bees)	50-69vs70-89	Whole country	1	Int+Extrapolation	bootstraped inverse of variance	-9.42287	-0.0429814	0.016069	-6.15895	7.32e-10	-	-
Netherlands	Bees (excluding bumble bees)	50-69vs70-89	Whole country	1	Int+Extrapolation	non bootstraped inverse of variance	-9.42287	-0.0429814	0.016069	-6.15895	7.32e-10	-	-
Netherlands	Bees (excluding bumble bees)	50-69vs70-89	Whole country	1	Int+Extrapolation	unweighted	-9.42287	-0.0429814	0.016069	-6.15895	7.32e-10	-	-
Netherlands	Bees (excluding bumble bees)	70-89vs90-09	G10	89	Int+Extrapolation	bootstraped inverse of variance	7.20439	0.0302126	0.0231324	3.00733	0.00263549	11.236	48.3146
Netherlands	Bees (excluding bumble bees)	70-89vs90-09	G10	89	Int+Extrapolation	non bootstraped inverse of variance	7.26582	0.0304614	0.0224055	3.13048	0.0017452	11.236	48.3146
Netherlands	Bees (excluding bumble bees)	70-89vs90-09	G10	89	Int+Extrapolation	unweighted	5.92181	0.0249854	0.0265593	2.16613	0.0303013	10.1124	48.3146
Netherlands	Bees (excluding bumble bees)	70-89vs90-09	G20	65	Int+Extrapolation	bootstraped inverse of variance	8.63328	0.0359629	0.0225629	3.67008	0.000242474	6.15385	40
Netherlands	Bees (excluding bumble bees)	70-89vs90-09	G20	65	Int+Extrapolation	non bootstraped inverse of variance	8.92276	0.0371186	0.0228269	3.74421	0.000180961	6.15385	47.6923
Netherlands	Bees (excluding bumble bees)	70-89vs90-09	G20	65	Int+Extrapolation	unweighted	8.54278	0.0356009	0.0242189	3.38472	0.000712505	6.15385	40
Netherlands	Bees (excluding bumble bees)	70-89vs90-09	G40	24	Int+Extrapolation	bootstraped inverse of variance	9.08727	0.0377741	0.0259759	3.34842	0.000812745	0	54.1667
Netherlands	Bees (excluding bumble bees)	70-89vs90-09	G40	24	Int+Extrapolation	non bootstraped inverse of variance	7.79222	0.0325874	0.0284135	2.64084	0.00827015	0	37.5
Netherlands	Bees (excluding bumble bees)	70-89vs90-09	G40	24	Int+Extrapolation	unweighted	10.7914	0.0445062	0.0167251	6.12727	8.94e-10	0	58.3333
Netherlands	Bees (excluding bumble bees)	70-89vs90-09	G80	6	Int+Extrapolation	bootstraped inverse of variance	6.61364	0.0278128	0.0234021	2.73656	0.00620856	0	33.3333
Netherlands	Bees (excluding bumble bees)	70-89vs90-09	G80	6	Int+Extrapolation	non bootstraped inverse of variance	6.69368	0.0281387	0.0241606	2.68171	0.00732473	0	33.3333
Netherlands	Bees (excluding bumble bees)	70-89vs90-09	G80	6	Int+Extrapolation	unweighted	6.95195	0.0291887	0.0218802	3.0717	0.00212843	0	33.3333
Netherlands	Bees (excluding bumble bees)	70-89vs90-09	GALL	1	Int+Extrapolation	bootstraped inverse of variance	1.79518	0.00772721	0.0202472	0.878765	0.379529	-	-
Netherlands	Bees (excluding bumble bees)	70-89vs90-09	GALL	1	Int+Extrapolation	non bootstraped inverse of variance	1.79518	0.00772721	0.0202472	0.878765	0.379529	-	-
Netherlands	Bees (excluding bumble bees)	70-89vs90-09	GALL	1	Int+Extrapolation	unweighted	1.79518	0.00772721	0.0202472	0.878765	0.379529	-	-
Netherlands	Bees (excluding bumble bees)	30-49vs50-69	G10	16	Int+Extrapolation	bootstraped inverse of variance	-9.56363	-0.0436569	0.0503831	-1.99518	0.0460228	0	31.25
Netherlands	Bumble bees	30-49vs50-69	G10	16	Int+Extrapolation	non bootstraped inverse of variance	-11.648	-0.0537836	0.046551	-2.66034	0.00780628	0	25
Netherlands	Bumble bees	30-49vs50-69	G10	16	Int+Extrapolation	unweighted	-15.1377	-0.0712853	0.0532411	-3.08296	0.00204949	0	31.25
Netherlands	Bumble bees	30-49vs50-69	G20	15	Int+Extrapolation	bootstraped inverse of variance	-5.69427	-0.0254619	0.0363137	-1.61449	0.10642	13.3333	20
Netherlands	Bumble bees	30-49vs50-69	G20	15	Int+Extrapolation	non bootstraped inverse of variance	-12.3865	-0.0574291	0.0488814	-2.70523	0.00682577	13.3333	26.6667
Netherlands	Bumble bees	30-49vs50-69	G20	15	Int+Extrapolation	unweighted	-12.3131	-0.0570653	0.0448405	-2.93034	0.00338594	13.3333	20
Netherlands	Bumble bees	30-49vs50-69	G40	17	Int+Extrapolation	bootstraped inverse of variance	-5.28974	-0.023603	0.0419044	-1.29695	0.194649	11.7647	23.5294
Netherlands	Bumble bees	30-49vs50-69	G40	17	Int+Extrapolation	non bootstraped inverse of variance	-7.21557	-0.0325249	0.0451143	-1.66004	0.0969068	11.7647	23.5294
Netherlands	Bumble bees	30-49vs50-69	G40	17	Int+Extrapolation	unweighted	-6.2518	-0.0280371	0.0508648	-1.2692	0.204369	11.7647	23.5294
Netherlands	Bumble bees	30-49vs50-69	G80	6	Int+Extrapolation	bootstraped inverse of variance	-5.11777	-0.0228151	0.0400077	-1.31309	0.189152	16.6667	16.6667
Netherlands	Bumble bees	30-49vs50-69	G80	6	Int+Extrapolation	non bootstraped inverse of variance	-5.37663	-0.0240016	0.0469803	-1.17636	0.239452	16.6667	16.6667
Netherlands	Bumble bees	30-49vs50-69	G80	6	Int+Extrapolation	unweighted	-5.15702	-0.0229948	0.044442	-1.19139	0.233502	16.6667	16.6667
Netherlands	Bumble bees	30-49vs50-69	Whole country	1	Int+Extrapolation	bootstraped inverse of variance	-4.05308	-0.0179689	0.00555536	-7.44777	9.49e-14	-	-
Netherlands	Bumble bees	30-49vs50-69	Whole country	1	Int+Extrapolation	non bootstraped inverse of variance	-4.05308	-0.0179689	0.00555536	-7.44777	9.49e-14	-	-
Netherlands	Bumble bees	30-49vs50-69	Whole country	1	Int+Extrapolation	unweighted	-4.05308	-0.0179689	0.00555536	-7.44777	9.49e-14	-	-
Netherlands	Bumble bees	50-69vs70-89	G10	7	Int+Extrapolation	bootstraped inverse of variance	-32.921	-0.173414	0.104971	-3.80392	0.000142427	71.4286	0
Netherlands	Bumble bees	50-69vs70-89	G10	7	Int+Extrapolation	non bootstraped inverse of variance	-32.9606	-0.17367	0.0541663	-7.38263	1.55e-13	100	0
Netherlands	Bumble bees	50-69vs70-89	G10	7	Int+Extrapolation	unweighted	-39.7755	-0.220227	0.0863622	-5.87167	4.31e-09	100	0
Netherlands	Bumble bees	50-69vs70-89	G20	8	Int+Extrapolation	bootstraped inverse of variance	-32.8394	-0.172886	0.0793129	-5.01916	5.19e-07	62.5	0
Netherlands	Bumble bees	50-69vs70-89	G20	8	Int+Extrapolation	non bootstraped inverse of variance	-36.4269	-0.196726	0.0562366	-8.05488	7.96e-16	62.5	0
Netherlands	Bumble bees	50-69vs70-89	G20	8	Int+Extrapolation	unweighted	-34.4048	-0.183128	0.0766034	-5.50455	3.7e-08	62.5	0
Netherlands	Bumble bees	50-69vs70-89	G40	11	Int+Extrapolation	bootstraped inverse of variance	-27.5615	-0.140031	0.0994938	-3.24073	0.00119225	63.6364	9.09091
Netherlands	Bumble bees	50-69vs70-89	G40	11	Int+Extrapolation	non bootstraped inverse of variance	-29.8519	-0.153984	0.098902	-3.58498	0.000337103	63.6364	9.09091
Netherlands	Bumble bees	50-69vs70-89	G40	11	Int+Extrapolation	unweighted	-28.9423	-0.148389	0.0762356	-4.48186	7.4e-06	63.6364	9.09091
Netherlands	Bumble bees	50-69vs70-89	G80	6	Int+Extrapolation	bootstraped inverse of variance	-26.0325	-0.130959	0.0681515	-4.42463	9.66e-06	66.6667	0
Netherlands	Bumble bees	50-69vs70-89	G80	6	Int+Extrapolation	non bootstraped inverse of variance	-27.5772	-0.140124	0.0671771	-4.80295	1.56e-06	66.6667	0
Netherlands	Bumble bees	50-69vs70-89	G80	6	Int+Extrapolation	unweighted	-25.9972	-0.130752	0.0619655	-4.85862	1.18e-06	66.6667	0
Netherlands	Bumble bees	50-69vs70-89	Whole country	1	Int+Extrapolation	bootstraped inverse of variance	-18.6615	-0.0897038	0.0278721	-7.41067	1.26e-13	-	-
Netherlands	Bumble bees	50-69vs70-89	Whole country	1	Int+Extrapolation	non bootstraped inverse of variance	-18.6615	-0.0897038	0.0278721	-7.41067	1.26e-13	-	-
Netherlands	Bumble bees	50-69vs70-89	Whole country	1	Int+Extrapolation	unweighted	-18.6615	-0.0897038	0.0278721	-7.41067	1.26e-13	-	-
Netherlands	Bumble bees	70-89vs90-09	G10	17	Int+Extrapolation	bootstraped inverse of variance	-7.96249	-0.0360351	0.0891346	-0.930884	0.351914	23.5294	29.4118
Netherlands	Bumble bees	70-89vs90-09	G10	17	Int+Extrapolation	non bootstraped inverse of variance	-12.4751	-0.0578681	0.0769013	-1.73269	0.0831504	23.5294	23.5294
Netherlands	Bumble bees	70-89vs90-09	G10	17	Int+Extrapolation	unweighted	-11.8906	-0.0549776	0.0929977	-1.36122	0.173443	23.5294	29.4118
Netherlands	Bumble bees	70-89vs90-09	G20	22	Int+Extrapolation	bootstraped inverse of variance	4.89645	0.0207608	0.0475153	1.00607	0.314384	0	50
Netherlands	Bumble bees	70-89vs90-09	G20	22	Int+Extrapolation	non bootstraped inverse of variance	2.74585	0.0117643	0.0688135	0.393648	0.693841	4.54545	45.4545
Netherlands	Bumble bees	70-89vs90-09	G20	22	Int+Extrapolation	unweighted	1.03903	0.00448917	0.0561867	0.18397	0.854037	0	50
Netherlands	Bumble bees	70-89vs90-09	G40	13	Int+Extrapolation	bootstraped inverse of variance	-1.92914	-0.00846	0.118949	-0.163767	0.869915	15.3846	30.7692
Netherlands	Bumble bees	70-89vs90-09	G40	13	Int+Extrapolation	non bootstraped inverse of variance	-0.585705	-0.00255116	0.128782	-0.0456142	0.963618	15.3846	23.0769
Netherlands	Bumble bees	70-89vs90-09	G40	13	Int+Extrapolation	unweighted	-4.95068	-0.022051	0.12718	-0.399232	0.689722	15.3846	15.3846
Netherlands	Bumble bees	70-89vs90-09	G80	4	Int+Extrapolation	bootstraped inverse of variance	7.86612	0.0328851	0.0761365	0.994539	0.319961	0	50
Netherlands	Bumble bees	70-89vs90-09	G80	4	Int+Extrapolation	non bootstraped inverse of variance	5.95707	0.0251299	0.0501147	1.15463	0.248243	0	50
Netherlands	Bumble bees	70-89vs90-09	G80	4	Int+Extrapolation	unweighted	8.30256	0.0346387	0.0657694	1.2127	0.225244	0	50
Netherlands	Bumble bees	70-89vs90-09	Whole country	1	Int+Extrapolation	bootstraped inverse of variance	3.392	0.0144869	0.0496444	0.671927	0.50163	-	-
Netherlands	Bumble bees	70-89vs90-09	Whole country	1	Int+Extrapolation	non bootstraped inverse of variance	3.392	0.0144869	0.0496444	0.671927	0.50163	-	-
Netherlands	Bumble bees	70-89vs90-09	Whole country	1	Int+Extrapolation	unweighted	3.392	0.0144869	0.0496444	0.671927	0.50163	-	-
Netherlands	Butterflies	50-69vs70-89	G10	155	Int+Extrapolation	bootstraped inverse of variance	-12.2578	-0.0567914	0.0388295	-3.36772	0.000757916	67.0968	3.87097
Netherlands	Butterflies	50-69vs70-89	G10	155	Int+Extrapolation	non bootstraped inverse of variance	-13.6775	-0.0638759	0.0382643	-3.84378	0.000121152	67.7419	5.16129
Netherlands	Butterflies	50-69vs70-89	G10	155	Int+Extrapolation	unweighted	-11.1085	-0.0511396	0.0416424	-2.82773	0.00468794	67.0968	2.58065
Netherlands	Butterflies	50-69vs70-89	G20	61	Int+Extrapolation	bootstraped inverse of variance	-18.1552	-0.0870088	0.0257002	-7.79547	6.42e-15	81.9672	0
Netherlands	Butterflies	50-69vs70-89	G20	61	Int+Extrapolation	non bootstraped inverse of variance	-16.75	-0.0796158	0.0267156	-6.86198	6.79e-12	81.9672	0
Netherlands	Butterflies	50-69vs70-89	G20	61	Int+Extrapolation	unweighted	-16.8572	-0.0801753	0.0300008	-6.15351	7.58e-10	81.9672	0
Netherlands	Butterflies	50-69vs70-89	G40	18	Int+Extrapolation	bootstraped inverse of variance	-18.0869	-0.0866467	0.0282599	-7.05987	1.67e-12	94.4444	0
Netherlands	Butterflies	50-69vs70-89	G40	18	Int+Extrapolation	non bootstraped inverse of variance	-17.2541	-0.0822535	0.0289547	-6.54111	6.11e-11	94.4444	0
Netherlands	Butterflies	50-69vs70-89	G40	18	Int+Extrapolation	unweighted	-18.3903	-0.0882581	0.0275891	-7.36601	1.76e-13	94.4444	0
Netherlands	Butterflies	50-69vs70-89	G80	6	Int+Extrapolation	bootstraped inverse of variance	-19.467	-0.094026	0.13307	-1.62699	0.10374	100	0
Netherlands	Butterflies	50-69vs70-89	G80	6	Int+Extrapolation	non bootstraped inverse of variance	-17.2342	-0.0821492	0.160182	-1.18088	0.23765	100	0
Netherlands	Butterflies	50-69vs70-89	G80	6	Int+Extrapolation	unweighted	-19.6885	-0.095222	0.111737	-1.96225	0.0497329	100	0
Netherlands	Butterflies	50-69vs70-89	Whole country	1	Int+Extrapolation	bootstraped inverse of variance	-16.8052	-0.0799036	0.0413632	-4.44803	8.67e-06	-	-
Netherlands	Butterflies	50-69vs70-89	Whole country	1	Int+Extrapolation	non bootstraped inverse of variance	-16.8052	-0.0799036	0.0413632	-4.44803	8.67e-06	-	-
Netherlands	Butterflies	50-69vs70-89	Whole country	1	Int+Extrapolation	unweighted	-16.8052	-0.0799036	0.0413632	-4.44803	8.67e-06	-	-
Netherlands	Butterflies	70-89vs90-09	G10	217	Int+Extrapolation	bootstraped inverse of variance	-0.325835	-0.00326367	0.0116068	-0.281186	0.778568	10.1382	36.4055
Netherlands	Butterflies	70-89vs90-09	G10	217	Int+Extrapolation	non bootstraped inverse of variance	1.35502	0.0134593	0.012146	1.10812	0.267809	10.1382	36.4055
Netherlands	Butterflies	70-89vs90-09	G10	217	Int+Extrapolation	unweighted	-0.598006	-0.00599801	0.0125549	-0.477744	0.632833	10.1382	36.4055
Netherlands	Butterflies	70-89vs90-09	G20	89	Int+Extrapolation	bootstraped inverse of variance	-6.74972	-0.0303498	0.0167548	-4.17093	3.03e-05	65.1685	4.49438
Netherlands	Butterflies	70-89vs90-09	G20	89	Int+Extrapolation	non bootstraped inverse of variance	-5.03113	-0.0224187	0.0165124	-3.1262	0.00177083	65.1685	4.49438
Netherlands	Butterflies	70-89vs90-09	G20	89	Int+Extrapolation	unweighted	-7.46296	-0.0336844	0.0169931	-4.56428	5.01e-06	65.1685	4.49438
Netherlands	Butterflies	70-89vs90-09	G40	27	Int+Extrapolation	bootstraped inverse of variance	-10.3906	-0.0476467	0.0244513	-4.4869	7.23e-06	70.3704	7.40741
Netherlands	Butterflies	70-89vs90-09	G40	27	Int+Extrapolation	non bootstraped inverse of variance	-9.08417	-0.0413605	0.0249084	-3.82346	0.000131594	70.3704	7.40741
Netherlands	Butterflies	70-89vs90-09	G40	27	Int+Extrapolation	unweighted	-11.1101	-0.0511478	0.0241604	-4.87459	1.09e-06	70.3704	7.40741
Netherlands	Butterflies	70-89vs90-09	G80	6	Int+Extrapolation	bootstraped inverse of variance	-11.851	-0.0547825	0.0529587	-2.38188	0.0172245	50	16.6667
Netherlands	Butterflies	70-89vs90-09	G80	6	Int+Extrapolation	non bootstraped inverse of variance	-9.24513	-0.0421301	0.0511857	-1.89522	0.0580637	50	16.6667
Netherlands	Butterflies	70-89vs90-09	G80	6	Int+Extrapolation	unweighted	-12.7008	-0.0589896	0.0515968	-2.6325	0.00847594	50	16.6667
Netherlands	Butterflies	70-89vs90-09	Whole country	1	Int+Extrapolation	bootstraped inverse of variance	-7.72928	-0.0349361	0.0428096	-1.8791	0.0602315	-	-
Netherlands	Butterflies	70-89vs90-09	Whole country	1	Int+Extrapolation	non bootstraped inverse of variance	-7.72928	-0.0349361	0.0428096	-1.8791	0.0602315	-	-
Netherlands	Butterflies	70-89vs90-09	Whole country	1	Int+Extrapolation	unweighted	-7.72928	-0.0349361	0.0428096	-1.8791	0.0602315	-	-
Netherlands	Hoverflies	50-69vs70-89	G10	124	Int+Extrapolation	bootstraped inverse of variance	4.62517	0.0196362	0.0199889	2.26196	0.0236998	36.2903	5.64516
Netherlands	Hoverflies	50-69vs70-89	G10	124	Int+Extrapolation	non bootstraped inverse of variance	3.90761	0.0166474	0.0206687	1.85459	0.0636548	37.0968	8.06452
Netherlands	Hoverflies	50-69vs70-89	G10	124	Int+Extrapolation	unweighted	4.13809	0.0176096	0.0210869	1.92288	0.0544956	37.0968	10.4839
Netherlands	Hoverflies	50-69vs70-89	G20	76	Int+Extrapolation	bootstraped inverse of variance	6.37194	0.0268271	0.0287984	2.14496	0.0319558	36.8421	5.26316
Netherlands	Hoverflies	50-69vs70-89	G20	76	Int+Extrapolation	non bootstraped inverse of variance	6.57976	0.0276747	0.0301819	2.11132	0.0347451	36.8421	5.26316
Netherlands	Hoverflies	50-69vs70-89	G20	76	Int+Extrapolation	unweighted	6.50047	0.0273515	0.0319075	1.9738	0.0484041	36.8421	5.26316
Netherlands	Hoverflies	50-69vs70-89	G40	27	Int+Extrapolation	bootstraped inverse of variance	-0.954362	-0.00416465	0.0539879	-0.177622	0.85902	55.5556	0
Netherlands	Hoverflies	50-69vs70-89	G40	27	Int+Extrapolation	non bootstraped inverse of variance	-1.25874	-0.00550135	0.0538963	-0.235032	0.814184	55.5556	0
Netherlands	Hoverflies	50-69vs70-89	G40	27	Int+Extrapolation	unweighted	-1.66067	-0.00727275	0.0582251	-0.28761	0.773645	55.5556	3.7037
Netherlands	Hoverflies	50-69vs70-89	G80	6	Int+Extrapolation	bootstraped inverse of variance	0.834401	0.00360872	0.199511	0.0416489	0.966779	50	0
Netherlands	Hoverflies	50-69vs70-89	G80	6	Int+Extrapolation	non bootstraped inverse of variance	-0.689739	-0.00300588	0.195434	-0.0354149	0.971749	50	0
Netherlands	Hoverflies	50-69vs70-89	G80	6	Int+Extrapolation	unweighted	1.78968	0.00770373	0.20516	0.0864618	0.931099	50	0
Netherlands	Hoverflies	50-69vs70-89	Whole country	1	Int+Extrapolation	bootstraped inverse of variance	1.64284	0.00707681	0.0240996	0.67615	0.498945	-	-
Netherlands	Hoverflies	50-69vs70-89	Whole country	1	Int+Extrapolation	non bootstraped inverse of variance	1.64284	0.00707681	0.0240996	0.67615	0.498945	-	-
Netherlands	Hoverflies	50-69vs70-89	Whole country	1	Int+Extrapolation	unweighted	1.64284	0.00707681	0.0240996	0.67615	0.498945	-	-
Netherlands	Hoverflies	70-89vs90-09	G10	238	Int+Extrapolation	bootstraped inverse of variance	-0.178007	-0.000773764	0.0138107	-0.129005	0.897353	44.958	3.36134
Netherlands	Hoverflies	70-89vs90-09	G10	238	Int+Extrapolation	non bootstraped inverse of variance	-1.14727	-0.00501133	0.014222	-0.811348	0.417166	45.7983	3.36134
Netherlands	Hoverflies	70-89vs90-09	G10	238	Int+Extrapolation	unweighted	-0.432571	-0.00188271	0.0152438	-0.284384	0.776116	45.7983	3.78151
Netherlands	Hoverflies	70-89vs90-09	G20	91	Int+Extrapolation	bootstraped inverse of variance	0.87238	0.00377227	0.0184784	0.47006	0.638312	45.0549	1.0989
Netherlands	Hoverflies	70-89vs90-09	G20	91	Int+Extrapolation	non bootstraped inverse of variance	0.239349	0.00103824	0.0191101	0.125098	0.900446	45.0549	1.0989
Netherlands	Hoverflies	70-89vs90-09	G20	91	Int+Extrapolation	unweighted	0.143009	0.000620635	0.0222852	0.0641261	0.94887	48.3516	1.0989
Netherlands	Hoverflies	70-89vs90-09	G40	26	Int+Extrapolation	bootstraped inverse of variance	-7.4885	-0.0338043	0.0334694	-2.32563	0.0200385	73.0769	7.69231
Netherlands	Hoverflies	70-89vs90-09	G40	26	Int+Extrapolation	non bootstraped inverse of variance	-7.69635	-0.0347811	0.0355292	-2.2541	0.0241898	73.0769	7.69231
Netherlands	Hoverflies	70-89vs90-09	G40	26	Int+Extrapolation	unweighted	-9.23587	-0.0420858	0.0407235	-2.37961	0.017331	80.7692	3.84615
Netherlands	Hoverflies	70-89vs90-09	G80	6	Int+Extrapolation	bootstraped inverse of variance	-1.30836	-0.00571963	0.0578958	-0.227477	0.820053	50	0
Netherlands	Hoverflies	70-89vs90-09	G80	6	Int+Extrapolation	non bootstraped inverse of variance	-0.881355	-0.00384464	0.056466	-0.156778	0.87542	50	0
Netherlands	Hoverflies	70-89vs90-09	G80	6	Int+Extrapolation	unweighted	-3.61598	-0.015995	0.0712156	-0.517159	0.605045	66.6667	0
Netherlands	Hoverflies	70-89vs90-09	Whole country	1	Int+Extrapolation	bootstraped inverse of variance	-0.539375	-0.00234882	0.0184297	-0.293458	0.769172	-	-
Netherlands	Hoverflies	70-89vs90-09	Whole country	1	Int+Extrapolation	non bootstraped inverse of variance	-0.539375	-0.00234882	0.0184297	-0.293458	0.769172	-	-
Netherlands	Hoverflies	70-89vs90-09	Whole country	1	Int+Extrapolation	unweighted	-0.539375	-0.00234882	0.0184297	-0.293458	0.769172	-	-
Netherlands	Plants - not dependent of insects	30-49vs50-69	G10	150	Int+Extrapolation	bootstraped inverse of variance	-11.6277	-0.0536839	0.0232396	-5.31901	1.04e-07	63.3333	3.33333
Netherlands	Plants - not dependent of insects	30-49vs50-69	G10	150	Int+Extrapolation	non bootstraped inverse of variance	-11.4018	-0.0525751	0.0232106	-5.21567	1.83e-07	63.3333	4.66667
Netherlands	Plants - not dependent of insects	30-49vs50-69	G10	150	Int+Extrapolation	unweighted	-12.232	-0.0566639	0.023769	-5.48922	4.04e-08	63.3333	4.66667
Netherlands	Plants - not dependent of insects	30-49vs50-69	G20	75	Int+Extrapolation	bootstraped inverse of variance	-5.32529	-0.023766	0.0255993	-2.13768	0.0325425	57.3333	4
Netherlands	Plants - not dependent of insects	30-49vs50-69	G20	75	Int+Extrapolation	non bootstraped inverse of variance	-5.56859	-0.0248835	0.0271254	-2.11228	0.0346627	56	2.66667
Netherlands	Plants - not dependent of insects	30-49vs50-69	G20	75	Int+Extrapolation	unweighted	-5.46229	-0.0243949	0.0273627	-2.05285	0.0400873	56	4
Netherlands	Plants - not dependent of insects	30-49vs50-69	G40	22	Int+Extrapolation	bootstraped inverse of variance	-3.43536	-0.0151819	0.0393822	-0.887649	0.37473	63.6364	0
Netherlands	Plants - not dependent of insects	30-49vs50-69	G40	22	Int+Extrapolation	non bootstraped inverse of variance	-4.34567	-0.0192954	0.0329409	-1.34876	0.177416	63.6364	0
Netherlands	Plants - not dependent of insects	30-49vs50-69	G40	22	Int+Extrapolation	unweighted	-3.33801	-0.0147443	0.0414902	-0.818263	0.413207	63.6364	0
Netherlands	Plants - not dependent of insects	30-49vs50-69	G80	6	Int+Extrapolation	bootstraped inverse of variance	-0.261509	-0.00113721	0.0340988	-0.076792	0.938789	83.3333	0
Netherlands	Plants - not dependent of insects	30-49vs50-69	G80	6	Int+Extrapolation	non bootstraped inverse of variance	-0.594759	-0.00259072	0.0319327	-0.18681	0.85181	83.3333	0
Netherlands	Plants - not dependent of insects	30-49vs50-69	G80	6	Int+Extrapolation	unweighted	-0.318012	-0.00138331	0.032853	-0.0969528	0.922764	83.3333	0
Netherlands	Plants - not dependent of insects	30-49vs50-69	Whole country	1	Int+Extrapolation	bootstraped inverse of variance	1.50177	0.00647363	0.0190984	0.78049	0.435102	-	-
Netherlands	Plants - not dependent of insects	30-49vs50-69	Whole country	1	Int+Extrapolation	non bootstraped inverse of variance	1.50177	0.00647363	0.0190984	0.78049	0.435102	-	-
Netherlands	Plants - not dependent of insects	30-49vs50-69	Whole country	1	Int+Extrapolation	unweighted	1.50177	0.00647363	0.0190984	0.78049	0.435102	-	-
Netherlands	Plants - not dependent of insects	50-69vs70-89	G10	147	Int+Extrapolation	bootstraped inverse of variance	19.93	0.0789277	0.0437769	4.15145	3.3e-05	25.1701	6.12245
Netherlands	Plants - not dependent of insects	50-69vs70-89	G10	147	Int+Extrapolation	non bootstraped inverse of variance	19.1806	0.0762057	0.0445885	3.93533	8.31e-05	27.2109	2.04082
Netherlands	Plants - not dependent of insects	50-69vs70-89	G10	147	Int+Extrapolation	unweighted	19.282	0.076575	0.0439689	4.01012	6.07e-05	25.1701	2.72109
Netherlands	Plants - not dependent of insects	50-69vs70-89	G20	52	Int+Extrapolation	bootstraped inverse of variance	2.51034	0.0107677	0.0601826	0.411971	0.680361	48.0769	5.76923
Netherlands	Plants - not dependent of insects	50-69vs70-89	G20	52	Int+Extrapolation	non bootstraped inverse of variance	2.20952	0.00949134	0.05786	0.377716	0.705642	48.0769	3.84615
Netherlands	Plants - not dependent of insects	50-69vs70-89	G20	52	Int+Extrapolation	unweighted	2.93346	0.0125566	0.0610534	0.473563	0.635812	48.0769	3.84615
Netherlands	Plants - not dependent of insects	50-69vs70-89	G40	22	Int+Extrapolation	bootstraped inverse of variance	12.3825	0.0506985	0.0359859	3.24398	0.00117872	27.2727	0
Netherlands	Plants - not dependent of insects	50-69vs70-89	G40	22	Int+Extrapolation	non bootstraped inverse of variance	12.9164	0.052757	0.0368063	3.30046	0.000965264	27.2727	0
Netherlands	Plants - not dependent of insects	50-69vs70-89	G40	22	Int+Extrapolation	unweighted	12.4057	0.0507882	0.0360724	3.24193	0.00118724	27.2727	0
Netherlands	Plants - not dependent of insects	50-69vs70-89	G80	6	Int+Extrapolation	bootstraped inverse of variance	2.55279	0.0109475	0.0185644	1.35784	0.174514	50	16.6667
Netherlands	Plants - not dependent of insects	50-69vs70-89	G80	6	Int+Extrapolation	non bootstraped inverse of variance	2.73633	0.0117241	0.02131	1.26681	0.205224	50	16.6667
Netherlands	Plants - not dependent of insects	50-69vs70-89	G80	6	Int+Extrapolation	unweighted	2.08843	0.00897653	0.0185883	1.11195	0.266161	50	16.6667
Netherlands	Plants - not dependent of insects	50-69vs70-89	Whole country	1	Int+Extrapolation	bootstraped inverse of variance	-6.91494	-0.03112	0.0250291	-2.86293	0.00419746	-	-
Netherlands	Plants - not dependent of insects	50-69vs70-89	Whole country	1	Int+Extrapolation	non bootstraped inverse of variance	-6.91494	-0.03112	0.0250291	-2.86293	0.00419746	-	-
Netherlands	Plants - not dependent of insects	50-69vs70-89	Whole country	1	Int+Extrapolation	unweighted	-6.91494	-0.03112	0.0250291	-2.86293	0.00419746	-	-
Netherlands	Plants - not dependent of insects	70-89vs90-09	G10	349	Int+Extrapolation	bootstraped inverse of variance	-0.0571276	-0.000248173	0.0094786	-0.0602874	0.951927	46.9914	2.86533
Netherlands	Plants - not dependent of insects	70-89vs90-09	G10	349	Int+Extrapolation	non bootstraped inverse of variance	0.0127366	5.53107e-05	0.00934144	0.0136336	0.989122	46.9914	2.86533
Netherlands	Plants - not dependent of insects	70-89vs90-09	G10	349	Int+Extrapolation	unweighted	-0.0873238	-0.000379408	0.010748	-0.0812818	0.935218	46.7049	3.72493
Netherlands	Plants - not dependent of insects	70-89vs90-09	G20	100	Int+Extrapolation	bootstraped inverse of variance	3.4192	0.0146012	0.010716	3.1374	0.00170452	34	1
Netherlands	Plants - not dependent of insects	70-89vs90-09	G20	100	Int+Extrapolation	non bootstraped inverse of variance	2.97678	0.0127393	0.0111726	2.62546	0.00865318	33	1
Netherlands	Plants - not dependent of insects	70-89vs90-09	G20	100	Int+Extrapolation	unweighted	3.39267	0.0144898	0.0112037	2.97794	0.00290196	33	1
Netherlands	Plants - not dependent of insects	70-89vs90-09	G40	26	Int+Extrapolation	bootstraped inverse of variance	6.84481	0.0287534	0.0130567	5.07074	3.96e-07	3.84615	0
Netherlands	Plants - not dependent of insects	70-89vs90-09	G40	26	Int+Extrapolation	non bootstraped inverse of variance	7.37575	0.0309062	0.0101293	7.02556	2.13e-12	3.84615	0
Netherlands	Plants - not dependent of insects	70-89vs90-09	G40	26	Int+Extrapolation	unweighted	6.64795	0.0279525	0.0145552	4.42199	9.78e-06	3.84615	0
Netherlands	Plants - not dependent of insects	70-89vs90-09	G80	6	Int+Extrapolation	bootstraped inverse of variance	6.02684	0.0254158	0.00954085	6.13384	8.58e-10	0	0
Netherlands	Plants - not dependent of insects	70-89vs90-09	G80	6	Int+Extrapolation	non bootstraped inverse of variance	5.86122	0.0247369	0.0102397	5.56256	2.66e-08	0	0
Netherlands	Plants - not dependent of insects	70-89vs90-09	G80	6	Int+Extrapolation	unweighted	5.26476	0.022283	0.00964057	5.32214	1.03e-07	0	0
Netherlands	Plants - not dependent of insects	70-89vs90-09	Whole country	1	Int+Extrapolation	bootstraped inverse of variance	3.33766	0.0142586	0.0134203	2.44643	0.014428	-	-
Netherlands	Plants - not dependent of insects	70-89vs90-09	Whole country	1	Int+Extrapolation	non bootstraped inverse of variance	3.33766	0.0142586	0.0134203	2.44643	0.014428	-	-
Netherlands	Plants - not dependent of insects	70-89vs90-09	Whole country	1	Int+Extrapolation	unweighted	3.33766	0.0142586	0.0134203	2.44643	0.014428	-	-
Netherlands	Plants - intermediate dependence	30-49vs50-69	G10	104	Int+Extrapolation	bootstraped inverse of variance	-19.7205	-0.0953956	0.0323143	-6.79749	1.06e-11	75.9615	3.84615
Netherlands	Plants - intermediate dependence	30-49vs50-69	G10	104	Int+Extrapolation	non bootstraped inverse of variance	-19.4965	-0.094185	0.0321987	-6.73534	1.64e-11	75.9615	3.84615
Netherlands	Plants - intermediate dependence	30-49vs50-69	G10	104	Int+Extrapolation	unweighted	-20.0892	-0.0973946	0.0329781	-6.80026	1.04e-11	75.9615	3.84615
Netherlands	Plants - intermediate dependence	30-49vs50-69	G20	67	Int+Extrapolation	bootstraped inverse of variance	-17.1971	-0.0819546	0.0338105	-5.58133	2.39e-08	77.6119	1.49254
Netherlands	Plants - intermediate dependence	30-49vs50-69	G20	67	Int+Extrapolation	non bootstraped inverse of variance	-17.2398	-0.0821782	0.0330629	-5.7231	1.05e-08	77.6119	1.49254
Netherlands	Plants - intermediate dependence	30-49vs50-69	G20	67	Int+Extrapolation	unweighted	-17.7332	-0.0847754	0.0353621	-5.5201	3.39e-08	77.6119	1.49254
Netherlands	Plants - intermediate dependence	30-49vs50-69	G40	22	Int+Extrapolation	bootstraped inverse of variance	-12.0155	-0.055594	0.0378213	-3.38459	0.000712834	86.3636	0
Netherlands	Plants - intermediate dependence	30-49vs50-69	G40	22	Int+Extrapolation	non bootstraped inverse of variance	-13.0746	-0.0608533	0.0327135	-4.28324	1.84e-05	86.3636	0
Netherlands	Plants - intermediate dependence	30-49vs50-69	G40	22	Int+Extrapolation	unweighted	-11.7694	-0.0543808	0.0395689	-3.16452	0.00155338	86.3636	0
Netherlands	Plants - intermediate dependence	30-49vs50-69	G80	6	Int+Extrapolation	bootstraped inverse of variance	-6.6326	-0.0298048	0.0292255	-2.34823	0.018863	83.3333	0
Netherlands	Plants - intermediate dependence	30-49vs50-69	G80	6	Int+Extrapolation	non bootstraped inverse of variance	-6.98937	-0.0314674	0.0276794	-2.6177	0.00885235	83.3333	0
Netherlands	Plants - intermediate dependence	30-49vs50-69	G80	6	Int+Extrapolation	unweighted	-6.50571	-0.0292149	0.028474	-2.3625	0.0181521	83.3333	0
Netherlands	Plants - intermediate dependence	30-49vs50-69	Whole country	1	Int+Extrapolation	bootstraped inverse of variance	-4.12024	-0.018273	0.0160292	-2.62491	0.00866721	-	-
Netherlands	Plants - intermediate dependence	30-49vs50-69	Whole country	1	Int+Extrapolation	non bootstraped inverse of variance	-4.12024	-0.018273	0.0160292	-2.62491	0.00866721	-	-
Netherlands	Plants - intermediate dependence	30-49vs50-69	Whole country	1	Int+Extrapolation	unweighted	-4.12024	-0.018273	0.0160292	-2.62491	0.00866721	-	-
Netherlands	Plants - intermediate dependence	50-69vs70-89	G10	118	Int+Extrapolation	bootstraped inverse of variance	23.9381	0.0932048	0.0473248	4.53488	5.76e-06	21.1864	1.69492
Netherlands	Plants - intermediate dependence	50-69vs70-89	G10	118	Int+Extrapolation	non bootstraped inverse of variance	23.7191	0.0924369	0.0459284	4.63426	3.58e-06	20.339	1.69492
Netherlands	Plants - intermediate dependence	50-69vs70-89	G10	118	Int+Extrapolation	unweighted	24.0712	0.0936708	0.0486746	4.43116	9.37e-06	22.0339	2.54237
Netherlands	Plants - intermediate dependence	50-69vs70-89	G20	44	Int+Extrapolation	bootstraped inverse of variance	11.2717	0.0463846	0.0680071	1.57049	0.116301	31.8182	0
Netherlands	Plants - intermediate dependence	50-69vs70-89	G20	44	Int+Extrapolation	non bootstraped inverse of variance	11.9277	0.0489375	0.0624527	1.80429	0.071186	29.5455	0
Netherlands	Plants - intermediate dependence	50-69vs70-89	G20	44	Int+Extrapolation	unweighted	11.4054	0.0469063	0.0721022	1.49795	0.134145	31.8182	4.54545
Netherlands	Plants - intermediate dependence	50-69vs70-89	G40	19	Int+Extrapolation	bootstraped inverse of variance	10.3604	0.0428133	0.116789	0.844096	0.398616	42.1053	0
Netherlands	Plants - intermediate dependence	50-69vs70-89	G40	19	Int+Extrapolation	non bootstraped inverse of variance	9.40606	0.0390414	0.11542	0.778859	0.436062	42.1053	0
Netherlands	Plants - intermediate dependence	50-69vs70-89	G40	19	Int+Extrapolation	unweighted	10.5777	0.0436674	0.117353	0.856796	0.391557	42.1053	0
Netherlands	Plants - intermediate dependence	50-69vs70-89	G80	6	Int+Extrapolation	bootstraped inverse of variance	4.91666	0.0208445	0.022599	2.12382	0.0336851	16.6667	0
Netherlands	Plants - intermediate dependence	50-69vs70-89	G80	6	Int+Extrapolation	non bootstraped inverse of variance	5.35442	0.0226528	0.0242552	2.15046	0.0315185	16.6667	0
Netherlands	Plants - intermediate dependence	50-69vs70-89	G80	6	Int+Extrapolation	unweighted	4.6807	0.0198666	0.0208372	2.19533	0.0281396	16.6667	0
Netherlands	Plants - intermediate dependence	50-69vs70-89	Whole country	1	Int+Extrapolation	bootstraped inverse of variance	-2.20711	-0.00969272	0.0186673	-1.19558	0.231859	-	-
Netherlands	Plants - intermediate dependence	50-69vs70-89	Whole country	1	Int+Extrapolation	non bootstraped inverse of variance	-2.20711	-0.00969272	0.0186673	-1.19558	0.231859	-	-
Netherlands	Plants - intermediate dependence	50-69vs70-89	Whole country	1	Int+Extrapolation	unweighted	-2.20711	-0.00969272	0.0186673	-1.19558	0.231859	-	-
Netherlands	Plants - intermediate dependence	70-89vs90-09	G10	335	Int+Extrapolation	bootstraped inverse of variance	3.32765	0.0142166	0.0119576	2.73759	0.00618918	44.4776	2.08955
Netherlands	Plants - intermediate dependence	70-89vs90-09	G10	335	Int+Extrapolation	non bootstraped inverse of variance	3.03149	0.01297	0.0116165	2.57086	0.0101447	43.8806	2.08955
Netherlands	Plants - intermediate dependence	70-89vs90-09	G10	335	Int+Extrapolation	unweighted	3.65077	0.0155725	0.0130335	2.75114	0.00593887	44.4776	2.08955
Netherlands	Plants - intermediate dependence	70-89vs90-09	G20	95	Int+Extrapolation	bootstraped inverse of variance	5.61296	0.0237172	0.0138738	3.93627	8.28e-05	29.4737	1.05263
Netherlands	Plants - intermediate dependence	70-89vs90-09	G20	95	Int+Extrapolation	non bootstraped inverse of variance	5.44919	0.0230432	0.0132979	3.99003	6.61e-05	30.5263	1.05263
Netherlands	Plants - intermediate dependence	70-89vs90-09	G20	95	Int+Extrapolation	unweighted	5.80079	0.0244889	0.0151173	3.73002	0.000191464	29.4737	1.05263
Netherlands	Plants - intermediate dependence	70-89vs90-09	G40	27	Int+Extrapolation	bootstraped inverse of variance	7.01656	0.029451	0.0133908	5.06416	4.1e-07	18.5185	0
Netherlands	Plants - intermediate dependence	70-89vs90-09	G40	27	Int+Extrapolation	non bootstraped inverse of variance	7.1881	0.0301466	0.0135411	5.12625	2.96e-07	18.5185	0
Netherlands	Plants - intermediate dependence	70-89vs90-09	G40	27	Int+Extrapolation	unweighted	6.97472	0.0292811	0.0138751	4.85924	1.18e-06	18.5185	0
Netherlands	Plants - intermediate dependence	70-89vs90-09	G80	6	Int+Extrapolation	bootstraped inverse of variance	4.42613	0.0188092	0.025179	1.72008	0.0854188	16.6667	0
Netherlands	Plants - intermediate dependence	70-89vs90-09	G80	6	Int+Extrapolation	non bootstraped inverse of variance	4.98462	0.0211257	0.0180071	2.70136	0.00690566	16.6667	0
Netherlands	Plants - intermediate dependence	70-89vs90-09	G80	6	Int+Extrapolation	unweighted	4.21076	0.0179126	0.0267179	1.54373	0.122654	16.6667	0
Netherlands	Plants - intermediate dependence	70-89vs90-09	Whole country	1	Int+Extrapolation	bootstraped inverse of variance	5.08754	0.0215512	0.010277	4.82858	1.38e-06	-	-
Netherlands	Plants - intermediate dependence	70-89vs90-09	Whole country	1	Int+Extrapolation	non bootstraped inverse of variance	5.08754	0.0215512	0.010277	4.82858	1.38e-06	-	-
Netherlands	Plants - intermediate dependence	70-89vs90-09	Whole country	1	Int+Extrapolation	unweighted	5.08754	0.0215512	0.010277	4.82858	1.38e-06	-	-
Netherlands	Plants dependent on insects	30-49vs50-69	G10	97	Int+Extrapolation	bootstraped inverse of variance	-10.8079	-0.0496737	0.0431866	-2.64846	0.00808599	59.7938	4.12371
Netherlands	Plants dependent on insects	30-49vs50-69	G10	97	Int+Extrapolation	non bootstraped inverse of variance	-11.8191	-0.0546255	0.0425882	-2.9534	0.00314298	58.7629	5.15464
Netherlands	Plants dependent on insects	30-49vs50-69	G10	97	Int+Extrapolation	unweighted	-11.84	-0.0547285	0.0442185	-2.84987	0.00437369	58.7629	4.12371
Netherlands	Plants dependent on insects	30-49vs50-69	G20	68	Int+Extrapolation	bootstraped inverse of variance	-10.9113	-0.0501772	0.0437848	-2.63875	0.00832123	60.2941	5.88235
Netherlands	Plants dependent on insects	30-49vs50-69	G20	68	Int+Extrapolation	non bootstraped inverse of variance	-12.1708	-0.0563611	0.0410757	-3.15944	0.00158073	60.2941	5.88235
Netherlands	Plants dependent on insects	30-49vs50-69	G20	68	Int+Extrapolation	unweighted	-11.0274	-0.0507436	0.0450221	-2.5952	0.00945347	60.2941	7.35294
Netherlands	Plants dependent on insects	30-49vs50-69	G40	22	Int+Extrapolation	bootstraped inverse of variance	-8.41294	-0.0381659	0.0478984	-1.83472	0.066547	63.6364	4.54545
Netherlands	Plants dependent on insects	30-49vs50-69	G40	22	Int+Extrapolation	non bootstraped inverse of variance	-10.0349	-0.0459258	0.0501822	-2.10728	0.0350933	63.6364	4.54545
Netherlands	Plants dependent on insects	30-49vs50-69	G40	22	Int+Extrapolation	unweighted	-8.70029	-0.0395306	0.0534437	-1.70315	0.0885404	63.6364	4.54545
Netherlands	Plants dependent on insects	30-49vs50-69	G80	6	Int+Extrapolation	bootstraped inverse of variance	-4.22088	-0.0187292	0.0438803	-0.982798	0.325707	83.3333	0
Netherlands	Plants dependent on insects	30-49vs50-69	G80	6	Int+Extrapolation	non bootstraped inverse of variance	-5.03255	-0.0224252	0.0439475	-1.17495	0.240016	83.3333	0
Netherlands	Plants dependent on insects	30-49vs50-69	G80	6	Int+Extrapolation	unweighted	-5.14793	-0.0229532	0.0474883	-1.11294	0.265733	83.3333	0
Netherlands	Plants dependent on insects	30-49vs50-69	Whole country	1	Int+Extrapolation	bootstraped inverse of variance	5.96031	0.0251432	0.0336822	1.71884	0.085643	-	-
Netherlands	Plants dependent on insects	30-49vs50-69	Whole country	1	Int+Extrapolation	non bootstraped inverse of variance	5.96031	0.0251432	0.0336822	1.71884	0.085643	-	-
Netherlands	Plants dependent on insects	30-49vs50-69	Whole country	1	Int+Extrapolation	unweighted	5.96031	0.0251432	0.0336822	1.71884	0.085643	-	-
Netherlands	Plants dependent on insects	50-69vs70-89	G10	112	Int+Extrapolation	bootstraped inverse of variance	26.9428	0.103608	0.0502798	4.74477	2.09e-06	20.5357	5.35714
Netherlands	Plants dependent on insects	50-69vs70-89	G10	112	Int+Extrapolation	non bootstraped inverse of variance	25.3997	0.0982966	0.0503107	4.49876	6.83e-06	19.6429	4.46429
Netherlands	Plants dependent on insects	50-69vs70-89	G10	112	Int+Extrapolation	unweighted	27.1954	0.104471	0.050737	4.7412	2.12e-06	20.5357	4.46429
Netherlands	Plants dependent on insects	50-69vs70-89	G20	41	Int+Extrapolation	bootstraped inverse of variance	12.4823	0.0510842	0.0682575	1.72327	0.0848404	26.8293	7.31707
Netherlands	Plants dependent on insects	50-69vs70-89	G20	41	Int+Extrapolation	non bootstraped inverse of variance	11.5359	0.0474148	0.064033	1.70501	0.0881934	29.2683	9.7561
Netherlands	Plants dependent on insects	50-69vs70-89	G20	41	Int+Extrapolation	unweighted	11.9357	0.0489688	0.0726692	1.55162	0.120753	29.2683	9.7561
Netherlands	Plants dependent on insects	50-69vs70-89	G40	14	Int+Extrapolation	bootstraped inverse of variance	7.71371	0.032271	0.0911635	0.815092	0.415019	28.5714	7.14286
Netherlands	Plants dependent on insects	50-69vs70-89	G40	14	Int+Extrapolation	non bootstraped inverse of variance	8.70205	0.0362377	0.0793034	1.05217	0.292723	28.5714	7.14286
Netherlands	Plants dependent on insects	50-69vs70-89	G40	14	Int+Extrapolation	unweighted	7.63824	0.0319666	0.0949409	0.77528	0.438174	28.5714	0
Netherlands	Plants dependent on insects	50-69vs70-89	G80	6	Int+Extrapolation	bootstraped inverse of variance	4.11982	0.0175334	0.0376024	1.07366	0.282976	50	0
Netherlands	Plants dependent on insects	50-69vs70-89	G80	6	Int+Extrapolation	non bootstraped inverse of variance	6.37734	0.0268491	0.0409647	1.50916	0.131257	50	0
Netherlands	Plants dependent on insects	50-69vs70-89	G80	6	Int+Extrapolation	unweighted	3.12806	0.0133768	0.0351661	0.87588	0.381095	50	0
Netherlands	Plants dependent on insects	50-69vs70-89	Whole country	1	Int+Extrapolation	bootstraped inverse of variance	-8.30263	-0.0376431	0.040744	-2.12734	0.0333917	-	-
Netherlands	Plants dependent on insects	50-69vs70-89	Whole country	1	Int+Extrapolation	non bootstraped inverse of variance	-8.30263	-0.0376431	0.040744	-2.12734	0.0333917	-	-
Netherlands	Plants dependent on insects	50-69vs70-89	Whole country	1	Int+Extrapolation	unweighted	-8.30263	-0.0376431	0.040744	-2.12734	0.0333917	-	-
Netherlands	Plants dependent on insects	70-89vs90-09	G10	323	Int+Extrapolation	bootstraped inverse of variance	-1.98397	-0.00870289	0.012633	-1.58626	0.112681	51.7028	6.50155
Netherlands	Plants dependent on insects	70-89vs90-09	G10	323	Int+Extrapolation	non bootstraped inverse of variance	-1.85153	-0.00811644	0.0132385	-1.4117	0.158039	53.5604	7.43034
Netherlands	Plants dependent on insects	70-89vs90-09	G10	323	Int+Extrapolation	unweighted	-2.10955	-0.00925968	0.0147171	-1.44873	0.147412	51.7028	6.50155
Netherlands	Plants dependent on insects	70-89vs90-09	G20	94	Int+Extrapolation	bootstraped inverse of variance	4.32754	0.018399	0.0137825	3.07383	0.00211329	31.9149	7.44681
Netherlands	Plants dependent on insects	70-89vs90-09	G20	94	Int+Extrapolation	non bootstraped inverse of variance	4.19507	0.0178472	0.013777	2.98284	0.00285586	30.8511	8.51064
Netherlands	Plants dependent on insects	70-89vs90-09	G20	94	Int+Extrapolation	unweighted	4.66255	0.0197913	0.0165419	2.7549	0.00587103	30.8511	8.51064
Netherlands	Plants dependent on insects	70-89vs90-09	G40	26	Int+Extrapolation	bootstraped inverse of variance	7.72721	0.0323254	0.0144314	5.15765	2.5e-07	11.5385	7.69231
Netherlands	Plants dependent on insects	70-89vs90-09	G40	26	Int+Extrapolation	non bootstraped inverse of variance	7.74493	0.0323969	0.0140847	5.29627	1.18e-07	11.5385	0
Netherlands	Plants dependent on insects	70-89vs90-09	G40	26	Int+Extrapolation	unweighted	7.51475	0.0314681	0.0142945	5.06893	4e-07	11.5385	7.69231
Netherlands	Plants dependent on insects	70-89vs90-09	G80	6	Int+Extrapolation	bootstraped inverse of variance	9.66054	0.0400504	0.0250454	3.68209	0.000231332	0	0
Netherlands	Plants dependent on insects	70-89vs90-09	G80	6	Int+Extrapolation	non bootstraped inverse of variance	9.8491	0.0407965	0.0263734	3.56182	0.000368295	0	0
Netherlands	Plants dependent on insects	70-89vs90-09	G80	6	Int+Extrapolation	unweighted	10.1646	0.0420422	0.0240809	4.02002	5.82e-05	0	0
Netherlands	Plants dependent on insects	70-89vs90-09	Whole country	1	Int+Extrapolation	bootstraped inverse of variance	5.50884	0.0232889	0.0234088	2.29079	0.0219756	-	-
Netherlands	Plants dependent on insects	70-89vs90-09	Whole country	1	Int+Extrapolation	non bootstraped inverse of variance	5.50884	0.0232889	0.0234088	2.29079	0.0219756	-	-
Netherlands	Plants dependent on insects	70-89vs90-09	Whole country	1	Int+Extrapolation	unweighted	5.50884	0.0232889	0.0234088	2.29079	0.0219756	-	-
Belgium	Bees (excluding bumble bees)	30-49vs50-69	G10	9	Int+Extrapolation	bootstraped inverse of variance	-10.0023	-0.0457687	0.026526	-3.97295	7.1e-05	55.5556	0
Belgium	Bees (excluding bumble bees)	30-49vs50-69	G10	9	Int+Extrapolation	non bootstraped inverse of variance	-10.1905	-0.0466777	0.0293618	-3.66052	0.000251703	44.4444	22.2222
Belgium	Bees (excluding bumble bees)	30-49vs50-69	G10	9	Int+Extrapolation	unweighted	-5.93573	-0.0265753	0.0311509	-1.96437	0.049487	55.5556	11.1111
Belgium	Bees (excluding bumble bees)	30-49vs50-69	G20	9	Int+Extrapolation	bootstraped inverse of variance	-13.4305	-0.0626351	0.0234873	-6.14045	8.23e-10	100	0
Belgium	Bees (excluding bumble bees)	30-49vs50-69	G20	9	Int+Extrapolation	non bootstraped inverse of variance	-13.4369	-0.0626674	0.0236464	-6.10229	1.05e-09	88.8889	0
Belgium	Bees (excluding bumble bees)	30-49vs50-69	G20	9	Int+Extrapolation	unweighted	-14.0656	-0.0658328	0.0354338	-4.278	1.89e-05	100	0
Belgium	Bees (excluding bumble bees)	30-49vs50-69	G40	7	Int+Extrapolation	bootstraped inverse of variance	-17.3312	-0.0826584	0.0736645	-2.58371	0.00977433	85.7143	14.2857
Belgium	Bees (excluding bumble bees)	30-49vs50-69	G40	7	Int+Extrapolation	non bootstraped inverse of variance	-16.4916	-0.0782697	0.0667773	-2.69886	0.00695771	85.7143	14.2857
Belgium	Bees (excluding bumble bees)	30-49vs50-69	G40	7	Int+Extrapolation	unweighted	-17.171	-0.0818174	0.0767769	-2.45375	0.0141375	85.7143	14.2857
Belgium	Bees (excluding bumble bees)	30-49vs50-69	G80	6	Int+Extrapolation	bootstraped inverse of variance	-10.5507	-0.048423	0.0274193	-4.06641	4.77e-05	100	0
Belgium	Bees (excluding bumble bees)	30-49vs50-69	G80	6	Int+Extrapolation	non bootstraped inverse of variance	-10.3308	-0.0473566	0.0197869	-5.51085	3.57e-08	100	0
Belgium	Bees (excluding bumble bees)	30-49vs50-69	G80	6	Int+Extrapolation	unweighted	-10.6012	-0.0486683	0.0159477	-7.02692	2.11e-12	100	0
Belgium	Bees (excluding bumble bees)	30-49vs50-69	Whole country	1	Int+Extrapolation	bootstraped inverse of variance	-3.13977	-0.0138545	0.0235058	-1.35716	0.174729	-	-
Belgium	Bees (excluding bumble bees)	30-49vs50-69	Whole country	1	Int+Extrapolation	non bootstraped inverse of variance	-3.13977	-0.0138545	0.0235058	-1.35716	0.174729	-	-
Belgium	Bees (excluding bumble bees)	30-49vs50-69	Whole country	1	Int+Extrapolation	unweighted	-3.13977	-0.0138545	0.0235058	-1.35716	0.174729	-	-
Belgium	Bees (excluding bumble bees)	50-69vs70-89	G10	28	Int+Extrapolation	bootstraped inverse of variance	-4.42999	-0.0196784	0.0253384	-1.78824	0.0737373	53.5714	3.57143
Belgium	Bees (excluding bumble bees)	50-69vs70-89	G10	28	Int+Extrapolation	non bootstraped inverse of variance	-5.16592	-0.0230356	0.0292556	-1.81304	0.0698263	53.5714	3.57143
Belgium	Bees (excluding bumble bees)	50-69vs70-89	G10	28	Int+Extrapolation	unweighted	-5.15136	-0.0229689	0.0291808	-1.81242	0.0699217	53.5714	3.57143
Belgium	Bees (excluding bumble bees)	50-69vs70-89	G20	30	Int+Extrapolation	bootstraped inverse of variance	-10.5034	-0.0481932	0.0276885	-4.00777	6.13e-05	66.6667	0
Belgium	Bees (excluding bumble bees)	50-69vs70-89	G20	30	Int+Extrapolation	non bootstraped inverse of variance	-11.3274	-0.0522104	0.0296198	-4.05874	4.93e-05	66.6667	0
Belgium	Bees (excluding bumble bees)	50-69vs70-89	G20	30	Int+Extrapolation	unweighted	-10.7347	-0.0493174	0.0356627	-3.18421	0.00145149	66.6667	0
Belgium	Bees (excluding bumble bees)	50-69vs70-89	G40	14	Int+Extrapolation	bootstraped inverse of variance	-12.9902	-0.0604317	0.030965	-4.49376	7e-06	85.7143	0
Belgium	Bees (excluding bumble bees)	50-69vs70-89	G40	14	Int+Extrapolation	non bootstraped inverse of variance	-13.4013	-0.0624889	0.0335195	-4.2926	1.77e-05	85.7143	0
Belgium	Bees (excluding bumble bees)	50-69vs70-89	G40	14	Int+Extrapolation	unweighted	-12.6888	-0.0589302	0.034176	-3.97038	7.18e-05	85.7143	0
Belgium	Bees (excluding bumble bees)	50-69vs70-89	G80	6	Int+Extrapolation	bootstraped inverse of variance	-11.6172	-0.0536324	0.0215204	-5.73842	9.56e-09	83.3333	0
Belgium	Bees (excluding bumble bees)	50-69vs70-89	G80	6	Int+Extrapolation	non bootstraped inverse of variance	-11.5206	-0.0531578	0.0202333	-6.04946	1.45e-09	83.3333	0
Belgium	Bees (excluding bumble bees)	50-69vs70-89	G80	6	Int+Extrapolation	unweighted	-12.3893	-0.057443	0.0296563	-4.46001	8.2e-06	83.3333	0
Belgium	Bees (excluding bumble bees)	50-69vs70-89	Whole country	1	Int+Extrapolation	bootstraped inverse of variance	-7.62031	-0.0344235	0.0268758	-2.94924	0.00318562	-	-
Belgium	Bees (excluding bumble bees)	50-69vs70-89	Whole country	1	Int+Extrapolation	non bootstraped inverse of variance	-7.62031	-0.0344235	0.0268758	-2.94924	0.00318562	-	-
Belgium	Bees (excluding bumble bees)	50-69vs70-89	Whole country	1	Int+Extrapolation	unweighted	-7.62031	-0.0344235	0.0268758	-2.94924	0.00318562	-	-
Belgium	Bees (excluding bumble bees)	70-89vs90-09	G10	22	Int+Extrapolation	bootstraped inverse of variance	-15.8286	-0.0748354	0.064151	-2.68608	0.0072295	63.6364	9.09091
Belgium	Bees (excluding bumble bees)	70-89vs90-09	G10	22	Int+Extrapolation	non bootstraped inverse of variance	-16.8184	-0.0799727	0.0684262	-2.69113	0.00712099	63.6364	9.09091
Belgium	Bees (excluding bumble bees)	70-89vs90-09	G10	22	Int+Extrapolation	unweighted	-17.4789	-0.0834349	0.0636875	-3.01654	0.00255679	63.6364	9.09091
Belgium	Bees (excluding bumble bees)	70-89vs90-09	G20	28	Int+Extrapolation	bootstraped inverse of variance	-12.2485	-0.0567456	0.0581643	-2.24642	0.024677	57.1429	3.57143
Belgium	Bees (excluding bumble bees)	70-89vs90-09	G20	28	Int+Extrapolation	non bootstraped inverse of variance	-14.0628	-0.0658188	0.0624889	-2.42528	0.0152964	57.1429	7.14286
Belgium	Bees (excluding bumble bees)	70-89vs90-09	G20	28	Int+Extrapolation	unweighted	-13.635	-0.0636623	0.061091	-2.3995	0.0164174	53.5714	7.14286
Belgium	Bees (excluding bumble bees)	70-89vs90-09	G40	13	Int+Extrapolation	bootstraped inverse of variance	-14.4197	-0.0676264	0.0710188	-2.1926	0.0283365	69.2308	0
Belgium	Bees (excluding bumble bees)	70-89vs90-09	G40	13	Int+Extrapolation	non bootstraped inverse of variance	-15.3755	-0.0725037	0.0738189	-2.26156	0.0237246	69.2308	0
Belgium	Bees (excluding bumble bees)	70-89vs90-09	G40	13	Int+Extrapolation	unweighted	-14.9804	-0.0704809	0.0725551	-2.23676	0.025302	69.2308	0
Belgium	Bees (excluding bumble bees)	70-89vs90-09	G80	5	Int+Extrapolation	bootstraped inverse of variance	-16.7302	-0.0795127	0.0669877	-2.73311	0.00627393	80	0
Belgium	Bees (excluding bumble bees)	70-89vs90-09	G80	5	Int+Extrapolation	non bootstraped inverse of variance	-16.5074	-0.0783519	0.0661469	-2.72744	0.0063827	80	0
Belgium	Bees (excluding bumble bees)	70-89vs90-09	G80	5	Int+Extrapolation	unweighted	-17.0467	-0.0811665	0.0605433	-3.08693	0.00202239	80	0
Belgium	Bees (excluding bumble bees)	70-89vs90-09	Whole country	1	Int+Extrapolation	bootstraped inverse of variance	-12.6605	-0.0587891	0.0302767	-4.471	7.79e-06	-	-
Belgium	Bees (excluding bumble bees)	70-89vs90-09	Whole country	1	Int+Extrapolation	non bootstraped inverse of variance	-12.6605	-0.0587891	0.0302767	-4.471	7.79e-06	-	-
Belgium	Bees (excluding bumble bees)	70-89vs90-09	Whole country	1	Int+Extrapolation	unweighted	-12.6605	-0.0587891	0.0302767	-4.471	7.79e-06	-	-
Belgium	Bumble bees	30-49vs50-69	G10	2	Int+Extrapolation	bootstraped inverse of variance	-30.5165	-0.158118	0.175912	-2.06967	0.0384828	100	0
Belgium	Bumble bees	30-49vs50-69	G10	2	Int+Extrapolation	non bootstraped inverse of variance	-34.0976	-0.181099	0.185204	-2.25155	0.0243508	100	0
Belgium	Bumble bees	30-49vs50-69	G10	2	Int+Extrapolation	unweighted	-34.4975	-0.183742	0.185304	-2.28318	0.0224199	100	0
Belgium	Bumble bees	30-49vs50-69	G20	1	Int+Extrapolation	bootstraped inverse of variance	-45.6025	-0.264421	0.190622	14.9704	1.15e-50	-	-
Belgium	Bumble bees	30-49vs50-69	G20	1	Int+Extrapolation	non bootstraped inverse of variance	-45.6025	-0.264421	0.190622	14.9704	1.15e-50	-	-
Belgium	Bumble bees	30-49vs50-69	G20	1	Int+Extrapolation	unweighted	-45.6025	-0.264421	0.190622	14.9704	1.15e-50	-	-
Belgium	Bumble bees	30-49vs50-69	G40	4	Int+Extrapolation	bootstraped inverse of variance	-33.4219	-0.176668	0.134331	-3.02829	0.0024594	75	25
Belgium	Bumble bees	30-49vs50-69	G40	4	Int+Extrapolation	non bootstraped inverse of variance	-37.631	-0.205031	0.149918	-3.14907	0.0016379	75	25
Belgium	Bumble bees	30-49vs50-69	G40	4	Int+Extrapolation	unweighted	-35.5994	-0.19111	0.164362	-2.67732	0.00742146	75	25
Belgium	Bumble bees	30-49vs50-69	G80	3	Int+Extrapolation	bootstraped inverse of variance	-17.1965	-0.0819514	0.124668	-1.51362	0.130122	33.3333	33.3333
Belgium	Bumble bees	30-49vs50-69	G80	3	Int+Extrapolation	non bootstraped inverse of variance	-15.3399	-0.0723211	0.127678	-1.30427	0.192143	33.3333	33.3333
Belgium	Bumble bees	30-49vs50-69	G80	3	Int+Extrapolation	unweighted	-9.80105	-0.0447985	0.116467	-0.885679	0.37579	33.3333	33.3333
Belgium	Bumble bees	30-49vs50-69	Whole country	1	Int+Extrapolation	bootstraped inverse of variance	-0.509583	-0.00221875	0.0601571	-0.0849253	0.932321	-	-
Belgium	Bumble bees	30-49vs50-69	Whole country	1	Int+Extrapolation	non bootstraped inverse of variance	-0.509583	-0.00221875	0.0601571	-0.0849253	0.932321	-	-
Belgium	Bumble bees	30-49vs50-69	Whole country	1	Int+Extrapolation	unweighted	-0.509583	-0.00221875	0.0601571	-0.0849253	0.932321	-	-
Belgium	Bumble bees	50-69vs70-89	G10	3	Int+Extrapolation	bootstraped inverse of variance	-8.33687	-0.0378053	0.172624	-0.504275	0.614068	33.3333	0
Belgium	Bumble bees	50-69vs70-89	G10	3	Int+Extrapolation	non bootstraped inverse of variance	3.15771	0.0135017	0.132557	0.234532	0.814572	33.3333	0
Belgium	Bumble bees	50-69vs70-89	G10	3	Int+Extrapolation	unweighted	-9.38069	-0.0427792	0.177361	-0.55538	0.578635	33.3333	0
Belgium	Bumble bees	50-69vs70-89	G20	3	Int+Extrapolation	bootstraped inverse of variance	36.1065	0.133879	0.109259	2.82143	0.00478093	0	0
Belgium	Bumble bees	50-69vs70-89	G20	3	Int+Extrapolation	non bootstraped inverse of variance	37.3043	0.137684	0.126233	2.51146	0.0120232	0	0
Belgium	Bumble bees	50-69vs70-89	G20	3	Int+Extrapolation	unweighted	44.7862	0.160727	0.0500994	7.38707	1.5e-13	0	0
Belgium	Bumble bees	50-69vs70-89	G40	3	Int+Extrapolation	bootstraped inverse of variance	12.2143	0.0500483	0.318774	0.361512	0.717717	66.6667	0
Belgium	Bumble bees	50-69vs70-89	G40	3	Int+Extrapolation	non bootstraped inverse of variance	17.257	0.0691387	0.331742	0.479884	0.63131	66.6667	0
Belgium	Bumble bees	50-69vs70-89	G40	3	Int+Extrapolation	unweighted	10.0091	0.0414287	0.316366	0.301527	0.763013	66.6667	0
Belgium	Bumble bees	50-69vs70-89	G80	3	Int+Extrapolation	bootstraped inverse of variance	-39.5922	-0.218907	0.130541	-3.86125	0.000112807	100	0
Belgium	Bumble bees	50-69vs70-89	G80	3	Int+Extrapolation	non bootstraped inverse of variance	-40.565	-0.225957	0.209426	-2.48435	0.0129789	100	0
Belgium	Bumble bees	50-69vs70-89	G80	3	Int+Extrapolation	unweighted	-40.5197	-0.225627	0.0361586	-14.3679	8.23e-47	100	0
Belgium	Bumble bees	50-69vs70-89	Whole country	1	Int+Extrapolation	bootstraped inverse of variance	-14.8823	-0.0699803	0.149393	-1.07861	0.280764	-	-
Belgium	Bumble bees	50-69vs70-89	Whole country	1	Int+Extrapolation	non bootstraped inverse of variance	-14.8823	-0.0699803	0.149393	-1.07861	0.280764	-	-
Belgium	Bumble bees	50-69vs70-89	Whole country	1	Int+Extrapolation	unweighted	-14.8823	-0.0699803	0.149393	-1.07861	0.280764	-	-
Belgium	Bumble bees	70-89vs90-09	G10	43	Int+Extrapolation	bootstraped inverse of variance	-6.23532	-0.0279607	0.0584502	-1.10148	0.270686	51.1628	6.97674
Belgium	Bumble bees	70-89vs90-09	G10	43	Int+Extrapolation	non bootstraped inverse of variance	-6.80498	-0.0306073	0.0578739	-1.21775	0.223319	48.8372	16.2791
Belgium	Bumble bees	70-89vs90-09	G10	43	Int+Extrapolation	unweighted	-7.59624	-0.0343103	0.0433907	-1.82073	0.0686485	53.4884	4.65116
Belgium	Bumble bees	70-89vs90-09	G20	35	Int+Extrapolation	bootstraped inverse of variance	-3.2985	-0.0145668	0.062509	-0.536583	0.591556	48.5714	2.85714
Belgium	Bumble bees	70-89vs90-09	G20	35	Int+Extrapolation	non bootstraped inverse of variance	-2.15805	-0.00947491	0.0631659	-0.345389	0.729802	48.5714	5.71429
Belgium	Bumble bees	70-89vs90-09	G20	35	Int+Extrapolation	unweighted	-4.8989	-0.0218145	0.0558103	-0.900007	0.368116	48.5714	2.85714
Belgium	Bumble bees	70-89vs90-09	G40	15	Int+Extrapolation	bootstraped inverse of variance	2.05123	0.00881826	0.129698	0.156554	0.875597	46.6667	6.66667
Belgium	Bumble bees	70-89vs90-09	G40	15	Int+Extrapolation	non bootstraped inverse of variance	1.87815	0.00808106	0.130843	0.142211	0.886913	40	0
Belgium	Bumble bees	70-89vs90-09	G40	15	Int+Extrapolation	unweighted	3.86418	0.0164658	0.149865	0.252988	0.800278	40	0
Belgium	Bumble bees	70-89vs90-09	G80	5	Int+Extrapolation	bootstraped inverse of variance	-11.9873	-0.0554545	0.0513417	-2.48704	0.0128813	60	20
Belgium	Bumble bees	70-89vs90-09	G80	5	Int+Extrapolation	non bootstraped inverse of variance	-15.1294	-0.0712427	0.0629171	-2.60728	0.00912653	60	20
Belgium	Bumble bees	70-89vs90-09	G80	5	Int+Extrapolation	unweighted	-9.76858	-0.0446422	0.0470713	-2.18376	0.0289799	60	20
Belgium	Bumble bees	70-89vs90-09	Whole country	1	Int+Extrapolation	bootstraped inverse of variance	-18.3523	-0.0880558	0.0664903	-3.04941	0.00229292	-	-
Belgium	Bumble bees	70-89vs90-09	Whole country	1	Int+Extrapolation	non bootstraped inverse of variance	-18.3523	-0.0880558	0.0664903	-3.04941	0.00229292	-	-
Belgium	Bumble bees	70-89vs90-09	Whole country	1	Int+Extrapolation	unweighted	-18.3523	-0.0880558	0.0664903	-3.04941	0.00229292	-	-
Belgium	Butterflies	50-69vs70-89	G10	2	Int+Extrapolation	bootstraped inverse of variance	-1.66524	-0.00729295	0.107354	-0.156423	0.8757	50	0
Belgium	Butterflies	50-69vs70-89	G10	2	Int+Extrapolation	non bootstraped inverse of variance	1.17908	0.00509072	0.102878	0.113939	0.909286	50	0
Belgium	Butterflies	50-69vs70-89	G10	2	Int+Extrapolation	unweighted	-8.51928	-0.0386704	0.11136	-0.799587	0.42395	50	0
Belgium	Butterflies	50-69vs70-89	G20	3	Int+Extrapolation	bootstraped inverse of variance	-5.83023	-0.0260885	0.0888858	-0.675822	0.499154	66.6667	0
Belgium	Butterflies	50-69vs70-89	G20	3	Int+Extrapolation	non bootstraped inverse of variance	-5.22797	-0.0233198	0.083689	-0.641612	0.521125	66.6667	0
Belgium	Butterflies	50-69vs70-89	G20	3	Int+Extrapolation	unweighted	-10.4537	-0.0479523	0.0869881	-1.2693	0.204333	66.6667	0
Belgium	Butterflies	50-69vs70-89	G40	2	Int+Extrapolation	bootstraped inverse of variance	1.07198	0.00463076	0.193244	0.0551776	0.955997	50	0
Belgium	Butterflies	50-69vs70-89	G40	2	Int+Extrapolation	non bootstraped inverse of variance	1.53517	0.00661648	0.193418	0.0787671	0.937218	50	0
Belgium	Butterflies	50-69vs70-89	G40	2	Int+Extrapolation	unweighted	2.05529	0.00883551	0.193486	0.105147	0.916259	50	0
Belgium	Butterflies	50-69vs70-89	G80	1	Int+Extrapolation	bootstraped inverse of variance	-25.9272	-0.130341	0.124468	47.8125	0	-	-
Belgium	Butterflies	50-69vs70-89	G80	1	Int+Extrapolation	non bootstraped inverse of variance	-25.9272	-0.130341	0.124468	47.8125	0	-	-
Belgium	Butterflies	50-69vs70-89	G80	1	Int+Extrapolation	unweighted	-25.9272	-0.130341	0.124468	47.8125	0	-	-
Belgium	Butterflies	50-69vs70-89	Whole country	1	Int+Extrapolation	bootstraped inverse of variance	-14.4576	-0.0678185	0.100156	-1.55915	0.11896	-	-
Belgium	Butterflies	50-69vs70-89	Whole country	1	Int+Extrapolation	non bootstraped inverse of variance	-14.4576	-0.0678185	0.100156	-1.55915	0.11896	-	-
Belgium	Butterflies	50-69vs70-89	Whole country	1	Int+Extrapolation	unweighted	-14.4576	-0.0678185	0.100156	-1.55915	0.11896	-	-
Belgium	Butterflies	70-89vs90-09	G10	8	Int+Extrapolation	bootstraped inverse of variance	3.16525	0.0135334	0.0374607	0.831854	0.405491	25	12.5
Belgium	Butterflies	70-89vs90-09	G10	8	Int+Extrapolation	non bootstraped inverse of variance	7.59218	0.0317807	0.0303322	2.41254	0.0158418	25	12.5
Belgium	Butterflies	70-89vs90-09	G10	8	Int+Extrapolation	unweighted	3.97135	0.0169137	0.0477377	0.815816	0.414605	25	12.5
Belgium	Butterflies	70-89vs90-09	G20	6	Int+Extrapolation	bootstraped inverse of variance	-1.18066	-0.00515806	0.0392993	-0.302216	0.762487	16.6667	0
Belgium	Butterflies	70-89vs90-09	G20	6	Int+Extrapolation	non bootstraped inverse of variance	0.641555	0.00277734	0.043812	0.145966	0.883948	16.6667	0
Belgium	Butterflies	70-89vs90-09	G20	6	Int+Extrapolation	unweighted	0.128869	0.000559309	0.0375338	0.034312	0.972628	16.6667	0
Belgium	Butterflies	70-89vs90-09	G40	9	Int+Extrapolation	bootstraped inverse of variance	-10.8097	-0.0496822	0.0404899	-2.82533	0.00472317	77.7778	0
Belgium	Butterflies	70-89vs90-09	G40	9	Int+Extrapolation	non bootstraped inverse of variance	-7.64308	-0.0345305	0.0375794	-2.11578	0.0343639	77.7778	0
Belgium	Butterflies	70-89vs90-09	G40	9	Int+Extrapolation	unweighted	-11.4474	-0.0527984	0.0402323	-3.02177	0.002513	77.7778	0
Belgium	Butterflies	70-89vs90-09	G80	4	Int+Extrapolation	bootstraped inverse of variance	-10.3236	-0.0473218	0.0552534	-1.97205	0.0486038	75	0
Belgium	Butterflies	70-89vs90-09	G80	4	Int+Extrapolation	non bootstraped inverse of variance	-6.43971	-0.0289084	0.0563127	-1.18205	0.237188	75	0
Belgium	Butterflies	70-89vs90-09	G80	4	Int+Extrapolation	unweighted	-8.98061	-0.0408661	0.0521096	-1.80576	0.0709555	75	0
Belgium	Butterflies	70-89vs90-09	Whole country	1	Int+Extrapolation	bootstraped inverse of variance	-2.56674	-0.0112927	0.0471263	-0.551762	0.581111	-	-
Belgium	Butterflies	70-89vs90-09	Whole country	1	Int+Extrapolation	non bootstraped inverse of variance	-2.56674	-0.0112927	0.0471263	-0.551762	0.581111	-	-
Belgium	Butterflies	70-89vs90-09	Whole country	1	Int+Extrapolation	unweighted	-2.56674	-0.0112927	0.0471263	-0.551762	0.581111	-	-
Belgium	Hoverflies	50-69vs70-89	G10	29	Int+Extrapolation	bootstraped inverse of variance	-1.17878	-0.00514978	0.0604034	-0.19631	0.844367	41.3793	0
Belgium	Hoverflies	50-69vs70-89	G10	29	Int+Extrapolation	non bootstraped inverse of variance	-1.30662	-0.005712	0.0680979	-0.193139	0.84685	41.3793	6.89655
Belgium	Hoverflies	50-69vs70-89	G10	29	Int+Extrapolation	unweighted	-1.12551	-0.00491575	0.065506	-0.172792	0.862815	41.3793	0
Belgium	Hoverflies	50-69vs70-89	G20	26	Int+Extrapolation	bootstraped inverse of variance	-8.08519	-0.0366145	0.0714564	-1.17985	0.238059	61.5385	3.84615
Belgium	Hoverflies	50-69vs70-89	G20	26	Int+Extrapolation	non bootstraped inverse of variance	-7.71857	-0.0348857	0.0722417	-1.11192	0.266171	65.3846	7.69231
Belgium	Hoverflies	50-69vs70-89	G20	26	Int+Extrapolation	unweighted	-8.81101	-0.0400576	0.0754752	-1.22207	0.221681	61.5385	3.84615
Belgium	Hoverflies	50-69vs70-89	G40	11	Int+Extrapolation	bootstraped inverse of variance	4.93235	0.0209094	0.0372597	1.29217	0.1963	18.1818	0
Belgium	Hoverflies	50-69vs70-89	G40	11	Int+Extrapolation	non bootstraped inverse of variance	4.44922	0.0189052	0.0404973	1.07491	0.282416	18.1818	0
Belgium	Hoverflies	50-69vs70-89	G40	11	Int+Extrapolation	unweighted	4.27792	0.0181924	0.0414087	1.01161	0.311724	18.1818	0
Belgium	Hoverflies	50-69vs70-89	G80	3	Int+Extrapolation	bootstraped inverse of variance	3.91559	0.0166807	0.0313766	1.22412	0.220907	0	33.3333
Belgium	Hoverflies	50-69vs70-89	G80	3	Int+Extrapolation	non bootstraped inverse of variance	4.22127	0.0179564	0.0363545	1.1373	0.255411	0	33.3333
Belgium	Hoverflies	50-69vs70-89	G80	3	Int+Extrapolation	unweighted	4.15823	0.0176936	0.0173034	2.35451	0.018547	0	33.3333
Belgium	Hoverflies	50-69vs70-89	Whole country	1	Int+Extrapolation	bootstraped inverse of variance	-6.33726	-0.0284331	0.0364911	-1.79413	0.0727928	-	-
Belgium	Hoverflies	50-69vs70-89	Whole country	1	Int+Extrapolation	non bootstraped inverse of variance	-6.33726	-0.0284331	0.0364911	-1.79413	0.0727928	-	-
Belgium	Hoverflies	50-69vs70-89	Whole country	1	Int+Extrapolation	unweighted	-6.33726	-0.0284331	0.0364911	-1.79413	0.0727928	-	-
Belgium	Hoverflies	70-89vs90-09	G10	67	Int+Extrapolation	bootstraped inverse of variance	20.68	0.0816354	0.0296807	6.33315	2.4e-10	16.4179	0
Belgium	Hoverflies	70-89vs90-09	G10	67	Int+Extrapolation	non bootstraped inverse of variance	19.8113	0.0784979	0.0307817	5.87193	4.31e-09	14.9254	1.49254
Belgium	Hoverflies	70-89vs90-09	G10	67	Int+Extrapolation	unweighted	21.1845	0.0834469	0.03099	6.20018	5.64e-10	14.9254	1.49254
Belgium	Hoverflies	70-89vs90-09	G20	54	Int+Extrapolation	bootstraped inverse of variance	19.9719	0.0790797	0.0339129	5.36928	7.91e-08	14.8148	3.7037
Belgium	Hoverflies	70-89vs90-09	G20	54	Int+Extrapolation	non bootstraped inverse of variance	18.5317	0.0738343	0.033118	5.13346	2.84e-07	14.8148	3.7037
Belgium	Hoverflies	70-89vs90-09	G20	54	Int+Extrapolation	unweighted	20.6061	0.0813693	0.0350237	5.34951	8.82e-08	14.8148	0
Belgium	Hoverflies	70-89vs90-09	G40	19	Int+Extrapolation	bootstraped inverse of variance	17.8057	0.0711663	0.0269786	6.07395	1.25e-09	5.26316	0
Belgium	Hoverflies	70-89vs90-09	G40	19	Int+Extrapolation	non bootstraped inverse of variance	17.9465	0.0716852	0.0272399	6.05954	1.37e-09	5.26316	0
Belgium	Hoverflies	70-89vs90-09	G40	19	Int+Extrapolation	unweighted	18.2203	0.072692	0.0274055	6.10752	1.01e-09	5.26316	0
Belgium	Hoverflies	70-89vs90-09	G80	6	Int+Extrapolation	bootstraped inverse of variance	12.853	0.052513	0.0296094	4.08368	4.43e-05	0	0
Belgium	Hoverflies	70-89vs90-09	G80	6	Int+Extrapolation	non bootstraped inverse of variance	12.6178	0.0516072	0.0290325	4.093	4.26e-05	0	0
Belgium	Hoverflies	70-89vs90-09	G80	6	Int+Extrapolation	unweighted	13.0437	0.0532462	0.0269941	4.54188	5.58e-06	0	0
Belgium	Hoverflies	70-89vs90-09	Whole country	1	Int+Extrapolation	bootstraped inverse of variance	10.4634	0.0432183	0.0203302	4.89488	9.84e-07	-	-
Belgium	Hoverflies	70-89vs90-09	Whole country	1	Int+Extrapolation	non bootstraped inverse of variance	10.4634	0.0432183	0.0203302	4.89488	9.84e-07	-	-
Belgium	Hoverflies	70-89vs90-09	Whole country	1	Int+Extrapolation	unweighted	10.4634	0.0432183	0.0203302	4.89488	9.84e-07	-	-
Belgium	Plants - not dependent of insects	30-49vs50-69	G10	64	Int+Extrapolation	bootstraped inverse of variance	0.571737	0.00247595	0.0260294	0.219025	0.826631	45.3125	3.125
Belgium	Plants - not dependent of insects	30-49vs50-69	G10	64	Int+Extrapolation	non bootstraped inverse of variance	0.522646	0.00226391	0.0272355	0.191399	0.848213	46.875	1.5625
Belgium	Plants - not dependent of insects	30-49vs50-69	G10	64	Int+Extrapolation	unweighted	0.558823	0.00242018	0.0298096	0.186942	0.851706	51.5625	0
Belgium	Plants - not dependent of insects	30-49vs50-69	G20	26	Int+Extrapolation	bootstraped inverse of variance	4.39123	0.018664	0.0227054	1.89274	0.0583923	34.6154	0
Belgium	Plants - not dependent of insects	30-49vs50-69	G20	26	Int+Extrapolation	non bootstraped inverse of variance	3.81916	0.0162775	0.0312478	1.19946	0.230351	34.6154	0
Belgium	Plants - not dependent of insects	30-49vs50-69	G20	26	Int+Extrapolation	unweighted	4.09273	0.0174204	0.0255244	1.57151	0.116063	34.6154	0
Belgium	Plants - not dependent of insects	30-49vs50-69	G40	8	Int+Extrapolation	bootstraped inverse of variance	2.90905	0.0124536	0.0336618	0.851869	0.394287	50	0
Belgium	Plants - not dependent of insects	30-49vs50-69	G40	8	Int+Extrapolation	non bootstraped inverse of variance	3.56279	0.0152037	0.0322603	1.08517	0.277846	50	0
Belgium	Plants - not dependent of insects	30-49vs50-69	G40	8	Int+Extrapolation	unweighted	2.76374	0.0118399	0.0356306	0.765138	0.444189	50	0
Belgium	Plants - not dependent of insects	30-49vs50-69	G80	4	Int+Extrapolation	bootstraped inverse of variance	2.21208	0.00950222	0.0309381	0.707207	0.479438	50	0
Belgium	Plants - not dependent of insects	30-49vs50-69	G80	4	Int+Extrapolation	non bootstraped inverse of variance	2.15048	0.0092404	0.0300769	0.707414	0.479309	50	0
Belgium	Plants - not dependent of insects	30-49vs50-69	G80	4	Int+Extrapolation	unweighted	1.98943	0.00855518	0.0324567	0.606933	0.543895	50	0
Belgium	Plants - not dependent of insects	30-49vs50-69	Whole country	1	Int+Extrapolation	bootstraped inverse of variance	1.47829	0.00637313	0.0340484	0.430995	0.666472	-	-
Belgium	Plants - not dependent of insects	30-49vs50-69	Whole country	1	Int+Extrapolation	non bootstraped inverse of variance	1.47829	0.00637313	0.0340484	0.430995	0.666472	-	-
Belgium	Plants - not dependent of insects	30-49vs50-69	Whole country	1	Int+Extrapolation	unweighted	1.47829	0.00637313	0.0340484	0.430995	0.666472	-	-
Belgium	Plants - not dependent of insects	50-69vs70-89	G10	145	Int+Extrapolation	bootstraped inverse of variance	3.36435	0.0143708	0.0155454	2.12861	0.0332868	40	3.44828
Belgium	Plants - not dependent of insects	50-69vs70-89	G10	145	Int+Extrapolation	non bootstraped inverse of variance	3.08497	0.0131954	0.016316	1.86219	0.0625767	39.3103	4.13793
Belgium	Plants - not dependent of insects	50-69vs70-89	G10	145	Int+Extrapolation	unweighted	3.32931	0.0142235	0.0165058	1.9842	0.0472331	40	4.13793
Belgium	Plants - not dependent of insects	50-69vs70-89	G20	39	Int+Extrapolation	bootstraped inverse of variance	6.48804	0.0273008	0.0131136	4.7937	1.64e-06	12.8205	2.5641
Belgium	Plants - not dependent of insects	50-69vs70-89	G20	39	Int+Extrapolation	non bootstraped inverse of variance	6.55416	0.0275704	0.0134041	4.73609	2.18e-06	15.3846	2.5641
Belgium	Plants - not dependent of insects	50-69vs70-89	G20	39	Int+Extrapolation	unweighted	5.65393	0.0238857	0.0130448	4.21614	2.49e-05	15.3846	0
Belgium	Plants - not dependent of insects	50-69vs70-89	G40	12	Int+Extrapolation	bootstraped inverse of variance	7.60261	0.0318228	0.0175145	4.18367	2.87e-05	8.33333	0
Belgium	Plants - not dependent of insects	50-69vs70-89	G40	12	Int+Extrapolation	non bootstraped inverse of variance	8.33852	0.0347829	0.0171769	4.6627	3.12e-06	8.33333	0
Belgium	Plants - not dependent of insects	50-69vs70-89	G40	12	Int+Extrapolation	unweighted	7.26101	0.0304419	0.0174337	4.02066	5.8e-05	8.33333	0
Belgium	Plants - not dependent of insects	50-69vs70-89	G80	5	Int+Extrapolation	bootstraped inverse of variance	4.25236	0.0180859	0.0228591	1.82178	0.0684879	20	0
Belgium	Plants - not dependent of insects	50-69vs70-89	G80	5	Int+Extrapolation	non bootstraped inverse of variance	5.7844	0.0244216	0.0262935	2.13866	0.0324633	20	0
Belgium	Plants - not dependent of insects	50-69vs70-89	G80	5	Int+Extrapolation	unweighted	4.40795	0.0187336	0.0238024	1.81224	0.0699492	20	0
Belgium	Plants - not dependent of insects	50-69vs70-89	Whole country	1	Int+Extrapolation	bootstraped inverse of variance	0.328361	0.00142372	0.0270374	0.121248	0.903495	-	-
Belgium	Plants - not dependent of insects	50-69vs70-89	Whole country	1	Int+Extrapolation	non bootstraped inverse of variance	0.328361	0.00142372	0.0270374	0.121248	0.903495	-	-
Belgium	Plants - not dependent of insects	50-69vs70-89	Whole country	1	Int+Extrapolation	unweighted	0.328361	0.00142372	0.0270374	0.121248	0.903495	-	-
Belgium	Plants - not dependent of insects	70-89vs90-09	G10	153	Int+Extrapolation	bootstraped inverse of variance	4.46899	0.0189874	0.0114957	3.80319	0.000142846	36.6013	1.96078
Belgium	Plants - not dependent of insects	70-89vs90-09	G10	153	Int+Extrapolation	non bootstraped inverse of variance	4.5037	0.0191317	0.0120845	3.64534	0.000267034	37.2549	3.92157
Belgium	Plants - not dependent of insects	70-89vs90-09	G10	153	Int+Extrapolation	unweighted	4.23898	0.0180301	0.0129176	3.2139	0.00130947	36.6013	1.30719
Belgium	Plants - not dependent of insects	70-89vs90-09	G20	39	Int+Extrapolation	bootstraped inverse of variance	1.08994	0.00470793	0.0113549	0.954688	0.339736	48.7179	0
Belgium	Plants - not dependent of insects	70-89vs90-09	G20	39	Int+Extrapolation	non bootstraped inverse of variance	1.20613	0.00520683	0.0118162	1.01464	0.310277	46.1538	7.69231
Belgium	Plants - not dependent of insects	70-89vs90-09	G20	39	Int+Extrapolation	unweighted	1.5458	0.00666198	0.0145441	1.05471	0.291558	46.1538	2.5641
Belgium	Plants - not dependent of insects	70-89vs90-09	G40	12	Int+Extrapolation	bootstraped inverse of variance	2.13916	0.00919229	0.0137574	1.53852	0.123922	25	0
Belgium	Plants - not dependent of insects	70-89vs90-09	G40	12	Int+Extrapolation	non bootstraped inverse of variance	2.44906	0.010508	0.0140486	1.72227	0.0850212	25	0
Belgium	Plants - not dependent of insects	70-89vs90-09	G40	12	Int+Extrapolation	unweighted	1.94232	0.00835451	0.0144314	1.33299	0.182534	25	0
Belgium	Plants - not dependent of insects	70-89vs90-09	G80	5	Int+Extrapolation	bootstraped inverse of variance	1.63318	0.00703549	0.0134279	1.20643	0.227652	20	0
Belgium	Plants - not dependent of insects	70-89vs90-09	G80	5	Int+Extrapolation	non bootstraped inverse of variance	1.83862	0.00791249	0.0145006	1.25645	0.208954	20	0
Belgium	Plants - not dependent of insects	70-89vs90-09	G80	5	Int+Extrapolation	unweighted	2.05323	0.00882675	0.0160568	1.26578	0.205592	20	0
Belgium	Plants - not dependent of insects	70-89vs90-09	Whole country	1	Int+Extrapolation	bootstraped inverse of variance	-1.55517	-0.00680711	0.0188243	-0.832644	0.405046	-	-
Belgium	Plants - not dependent of insects	70-89vs90-09	Whole country	1	Int+Extrapolation	non bootstraped inverse of variance	-1.55517	-0.00680711	0.0188243	-0.832644	0.405046	-	-
Belgium	Plants - not dependent of insects	70-89vs90-09	Whole country	1	Int+Extrapolation	unweighted	-1.55517	-0.00680711	0.0188243	-0.832644	0.405046	-	-
Belgium	Plants - intermediate dependence	30-49vs50-69	G10	64	Int+Extrapolation	bootstraped inverse of variance	-0.238101	-0.00103529	0.0175969	-0.135469	0.892241	45.3125	3.125
Belgium	Plants - intermediate dependence	30-49vs50-69	G10	64	Int+Extrapolation	non bootstraped inverse of variance	-0.778408	-0.00339381	0.0188442	-0.414692	0.678368	46.875	1.5625
Belgium	Plants - intermediate dependence	30-49vs50-69	G10	64	Int+Extrapolation	unweighted	-0.628249	-0.00273706	0.0187584	-0.335972	0.736892	46.875	0
Belgium	Plants - intermediate dependence	30-49vs50-69	G20	27	Int+Extrapolation	bootstraped inverse of variance	-1.65846	-0.00726298	0.0322899	-0.51792	0.604514	59.2593	7.40741
Belgium	Plants - intermediate dependence	30-49vs50-69	G20	27	Int+Extrapolation	non bootstraped inverse of variance	-2.20485	-0.00968269	0.032285	-0.690575	0.489832	62.963	0
Belgium	Plants - intermediate dependence	30-49vs50-69	G20	27	Int+Extrapolation	unweighted	-1.93209	-0.00847308	0.0340557	-0.572885	0.566722	59.2593	7.40741
Belgium	Plants - intermediate dependence	30-49vs50-69	G40	9	Int+Extrapolation	bootstraped inverse of variance	-1.72251	-0.00754594	0.0244954	-0.709325	0.478123	55.5556	0
Belgium	Plants - intermediate dependence	30-49vs50-69	G40	9	Int+Extrapolation	non bootstraped inverse of variance	-1.65501	-0.00724775	0.0237788	-0.701826	0.482788	55.5556	0
Belgium	Plants - intermediate dependence	30-49vs50-69	G40	9	Int+Extrapolation	unweighted	-2.05977	-0.00903888	0.0243817	-0.853625	0.393313	55.5556	0
Belgium	Plants - intermediate dependence	30-49vs50-69	G80	4	Int+Extrapolation	bootstraped inverse of variance	-0.342877	-0.00149165	0.0353233	-0.097235	0.92254	50	0
Belgium	Plants - intermediate dependence	30-49vs50-69	G80	4	Int+Extrapolation	non bootstraped inverse of variance	-0.623197	-0.00271498	0.0315712	-0.198012	0.843036	50	0
Belgium	Plants - intermediate dependence	30-49vs50-69	G80	4	Int+Extrapolation	unweighted	-0.327707	-0.00142555	0.0363461	-0.0903109	0.92804	50	0
Belgium	Plants - intermediate dependence	30-49vs50-69	Whole country	1	Int+Extrapolation	bootstraped inverse of variance	3.77892	0.0161091	0.0225313	1.64627	0.0997081	-	-
Belgium	Plants - intermediate dependence	30-49vs50-69	Whole country	1	Int+Extrapolation	non bootstraped inverse of variance	3.77892	0.0161091	0.0225313	1.64627	0.0997081	-	-
Belgium	Plants - intermediate dependence	30-49vs50-69	Whole country	1	Int+Extrapolation	unweighted	3.77892	0.0161091	0.0225313	1.64627	0.0997081	-	-
Belgium	Plants - intermediate dependence	50-69vs70-89	G10	147	Int+Extrapolation	bootstraped inverse of variance	0.314618	0.00136422	0.0123313	0.254737	0.798926	48.2993	5.44218
Belgium	Plants - intermediate dependence	50-69vs70-89	G10	147	Int+Extrapolation	non bootstraped inverse of variance	0.122935	0.00053357	0.013342	0.0920846	0.926631	50.3401	2.72109
Belgium	Plants - intermediate dependence	50-69vs70-89	G10	147	Int+Extrapolation	unweighted	0.353756	0.00153363	0.0137365	0.257076	0.79712	50.3401	3.40136
Belgium	Plants - intermediate dependence	50-69vs70-89	G20	41	Int+Extrapolation	bootstraped inverse of variance	0.604456	0.00261722	0.0136613	0.441128	0.659121	39.0244	0
Belgium	Plants - intermediate dependence	50-69vs70-89	G20	41	Int+Extrapolation	non bootstraped inverse of variance	-1.72645	-0.00756335	0.0233478	-0.745906	0.455724	43.9024	4.87805
Belgium	Plants - intermediate dependence	50-69vs70-89	G20	41	Int+Extrapolation	unweighted	-1.97987	-0.00868473	0.0246253	-0.812063	0.416756	43.9024	2.43902
Belgium	Plants - intermediate dependence	50-69vs70-89	G40	12	Int+Extrapolation	bootstraped inverse of variance	0.792238	0.00342709	0.0201133	0.392335	0.694811	50	0
Belgium	Plants - intermediate dependence	50-69vs70-89	G40	12	Int+Extrapolation	non bootstraped inverse of variance	0.465381	0.00201644	0.019162	0.242304	0.808545	50	0
Belgium	Plants - intermediate dependence	50-69vs70-89	G40	12	Int+Extrapolation	unweighted	0.82479	0.00356733	0.0209655	0.39179	0.695214	50	0
Belgium	Plants - intermediate dependence	50-69vs70-89	G80	5	Int+Extrapolation	bootstraped inverse of variance	0.333903	0.0014477	0.0120197	0.277333	0.781525	60	0
Belgium	Plants - intermediate dependence	50-69vs70-89	G80	5	Int+Extrapolation	non bootstraped inverse of variance	0.119004	0.00051652	0.0108275	0.109844	0.912533	60	0
Belgium	Plants - intermediate dependence	50-69vs70-89	G80	5	Int+Extrapolation	unweighted	0.506283	0.00219321	0.012806	0.394351	0.693322	60	0
Belgium	Plants - intermediate dependence	50-69vs70-89	Whole country	1	Int+Extrapolation	bootstraped inverse of variance	-0.648831	-0.00282702	0.0159361	-0.408473	0.682927	-	-
Belgium	Plants - intermediate dependence	50-69vs70-89	Whole country	1	Int+Extrapolation	non bootstraped inverse of variance	-0.648831	-0.00282702	0.0159361	-0.408473	0.682927	-	-
Belgium	Plants - intermediate dependence	50-69vs70-89	Whole country	1	Int+Extrapolation	unweighted	-0.648831	-0.00282702	0.0159361	-0.408473	0.682927	-	-
Belgium	Plants - intermediate dependence	70-89vs90-09	G10	152	Int+Extrapolation	bootstraped inverse of variance	6.30266	0.0265441	0.0116937	5.22676	1.73e-07	28.2895	2.63158
Belgium	Plants - intermediate dependence	70-89vs90-09	G10	152	Int+Extrapolation	non bootstraped inverse of variance	6.48415	0.027285	0.011951	5.25698	1.46e-07	28.9474	1.97368
Belgium	Plants - intermediate dependence	70-89vs90-09	G10	152	Int+Extrapolation	unweighted	6.14695	0.0259075	0.0124021	4.81002	1.51e-06	29.6053	1.97368
Belgium	Plants - intermediate dependence	70-89vs90-09	G20	40	Int+Extrapolation	bootstraped inverse of variance	4.85614	0.0205938	0.0123521	3.83895	0.00012356	22.5	2.5
Belgium	Plants - intermediate dependence	70-89vs90-09	G20	40	Int+Extrapolation	non bootstraped inverse of variance	5.1857	0.0219567	0.0151985	3.32645	0.000879602	22.5	2.5
Belgium	Plants - intermediate dependence	70-89vs90-09	G20	40	Int+Extrapolation	unweighted	5.02027	0.0212731	0.0135607	3.61215	0.000303666	22.5	2.5
Belgium	Plants - intermediate dependence	70-89vs90-09	G40	12	Int+Extrapolation	bootstraped inverse of variance	4.78707	0.0203077	0.00977261	4.78482	1.71e-06	8.33333	0
Belgium	Plants - intermediate dependence	70-89vs90-09	G40	12	Int+Extrapolation	non bootstraped inverse of variance	5.06214	0.0214463	0.0103222	4.78406	1.72e-06	8.33333	0
Belgium	Plants - intermediate dependence	70-89vs90-09	G40	12	Int+Extrapolation	unweighted	4.6143	0.0195911	0.00984982	4.57979	4.65e-06	8.33333	0
Belgium	Plants - intermediate dependence	70-89vs90-09	G80	5	Int+Extrapolation	bootstraped inverse of variance	4.8981	0.0207676	0.0143625	3.32945	0.000870175	0	0
Belgium	Plants - intermediate dependence	70-89vs90-09	G80	5	Int+Extrapolation	non bootstraped inverse of variance	5.02346	0.0212863	0.0139266	3.51942	0.000432484	0	0
Belgium	Plants - intermediate dependence	70-89vs90-09	G80	5	Int+Extrapolation	unweighted	5.32204	0.0225192	0.0152261	3.4055	0.000660426	0	0
Belgium	Plants - intermediate dependence	70-89vs90-09	Whole country	1	Int+Extrapolation	bootstraped inverse of variance	0.0239179	0.000103861	0.015392	0.0155373	0.987604	-	-
Belgium	Plants - intermediate dependence	70-89vs90-09	Whole country	1	Int+Extrapolation	non bootstraped inverse of variance	0.0239179	0.000103861	0.015392	0.0155373	0.987604	-	-
Belgium	Plants - intermediate dependence	70-89vs90-09	Whole country	1	Int+Extrapolation	unweighted	0.0239179	0.000103861	0.015392	0.0155373	0.987604	-	-
Belgium	Plants dependent on insects	30-49vs50-69	G10	64	Int+Extrapolation	bootstraped inverse of variance	-0.7677	-0.00334694	0.0231043	-0.333558	0.738713	48.4375	6.25
Belgium	Plants dependent on insects	30-49vs50-69	G10	64	Int+Extrapolation	non bootstraped inverse of variance	-0.463419	-0.00201728	0.0245976	-0.188838	0.85022	48.4375	4.6875
Belgium	Plants dependent on insects	30-49vs50-69	G10	64	Int+Extrapolation	unweighted	-1.04119	-0.00454554	0.0229693	-0.455673	0.648625	48.4375	4.6875
Belgium	Plants dependent on insects	30-49vs50-69	G20	27	Int+Extrapolation	bootstraped inverse of variance	-2.47587	-0.0108879	0.0390841	-0.641446	0.521233	59.2593	11.1111
Belgium	Plants dependent on insects	30-49vs50-69	G20	27	Int+Extrapolation	non bootstraped inverse of variance	-4.5707	-0.0203183	0.0356768	-1.31134	0.189742	59.2593	7.40741
Belgium	Plants dependent on insects	30-49vs50-69	G20	27	Int+Extrapolation	unweighted	-2.53152	-0.0111358	0.0424482	-0.604057	0.545805	59.2593	3.7037
Belgium	Plants dependent on insects	30-49vs50-69	G40	9	Int+Extrapolation	bootstraped inverse of variance	-6.21529	-0.0278679	0.0365462	-1.75581	0.0791204	77.7778	0
Belgium	Plants dependent on insects	30-49vs50-69	G40	9	Int+Extrapolation	non bootstraped inverse of variance	-5.08881	-0.0226826	0.0361499	-1.44478	0.14852	77.7778	0
Belgium	Plants dependent on insects	30-49vs50-69	G40	9	Int+Extrapolation	unweighted	-7.24731	-0.0326735	0.0337336	-2.23022	0.0257325	77.7778	0
Belgium	Plants dependent on insects	30-49vs50-69	G80	4	Int+Extrapolation	bootstraped inverse of variance	-1.4356	-0.00627991	0.0330092	-0.438061	0.661342	25	0
Belgium	Plants dependent on insects	30-49vs50-69	G80	4	Int+Extrapolation	non bootstraped inverse of variance	-2.11201	-0.00927057	0.0337053	-0.633321	0.526524	25	0
Belgium	Plants dependent on insects	30-49vs50-69	G80	4	Int+Extrapolation	unweighted	-1.75398	-0.00768504	0.0363634	-0.486628	0.626522	25	0
Belgium	Plants dependent on insects	30-49vs50-69	Whole country	1	Int+Extrapolation	bootstraped inverse of variance	-1.24808	-0.00545443	0.0491535	-0.110967	0.910991	-	-
Belgium	Plants dependent on insects	30-49vs50-69	Whole country	1	Int+Extrapolation	non bootstraped inverse of variance	-1.24808	-0.00545443	0.0491535	-0.110967	0.910991	-	-
Belgium	Plants dependent on insects	30-49vs50-69	Whole country	1	Int+Extrapolation	unweighted	-1.24808	-0.00545443	0.0508509	-0.107263	0.910991	-	-
Belgium	Plants dependent on insects	50-69vs70-89	G10	150	Int+Extrapolation	bootstraped inverse of variance	-2.60838	-0.0114784	0.0148262	-1.78266	0.0746424	51.3333	4
Belgium	Plants dependent on insects	50-69vs70-89	G10	150	Int+Extrapolation	non bootstraped inverse of variance	-3.42592	-0.0151394	0.0167432	-2.08202	0.0373404	54	6
Belgium	Plants dependent on insects	50-69vs70-89	G10	150	Int+Extrapolation	unweighted	-3.86493	-0.0171182	0.0170961	-2.30556	0.0211352	54	4.66667
Belgium	Plants dependent on insects	50-69vs70-89	G20	41	Int+Extrapolation	bootstraped inverse of variance	1.34826	0.00581628	0.0181667	0.737201	0.461	34.1463	2.43902
Belgium	Plants dependent on insects	50-69vs70-89	G20	41	Int+Extrapolation	non bootstraped inverse of variance	1.25472	0.00541528	0.0187047	0.666631	0.505008	39.0244	4.87805
Belgium	Plants dependent on insects	50-69vs70-89	G20	41	Int+Extrapolation	unweighted	-4.53523	-0.0201569	0.0323578	-1.43437	0.151468	53.6585	2.43902
Belgium	Plants dependent on insects	50-69vs70-89	G40	12	Int+Extrapolation	bootstraped inverse of variance	5.64308	0.0238411	0.0272569	2.01402	0.0440071	33.3333	0
Belgium	Plants dependent on insects	50-69vs70-89	G40	12	Int+Extrapolation	non bootstraped inverse of variance	5.54543	0.0234394	0.0302198	1.78596	0.0741062	33.3333	8.33333
Belgium	Plants dependent on insects	50-69vs70-89	G40	12	Int+Extrapolation	unweighted	5.75813	0.0243138	0.0276597	2.02405	0.0429654	33.3333	0
Belgium	Plants dependent on insects	50-69vs70-89	G80	5	Int+Extrapolation	bootstraped inverse of variance	4.52533	0.0192215	0.0220329	2.00878	0.0445601	20	0
Belgium	Plants dependent on insects	50-69vs70-89	G80	5	Int+Extrapolation	non bootstraped inverse of variance	5.1691	0.0218882	0.0212853	2.3678	0.0178942	20	0
Belgium	Plants dependent on insects	50-69vs70-89	G80	5	Int+Extrapolation	unweighted	4.62449	0.0196334	0.0185115	2.44213	0.0146009	20	0
Belgium	Plants dependent on insects	50-69vs70-89	Whole country	1	Int+Extrapolation	bootstraped inverse of variance	2.68757	0.0115179	0.0360783	0.735091	0.462284	-	-
Belgium	Plants dependent on insects	50-69vs70-89	Whole country	1	Int+Extrapolation	non bootstraped inverse of variance	2.68757	0.0115179	0.0360783	0.735091	0.462284	-	-
Belgium	Plants dependent on insects	50-69vs70-89	Whole country	1	Int+Extrapolation	unweighted	2.68757	0.0115179	0.0360783	0.735091	0.462284	-	-
Belgium	Plants dependent on insects	70-89vs90-09	G10	153	Int+Extrapolation	bootstraped inverse of variance	5.33045	0.022554	0.0140531	3.69544	0.000219505	32.6797	7.18954
Belgium	Plants dependent on insects	70-89vs90-09	G10	153	Int+Extrapolation	non bootstraped inverse of variance	5.21387	0.022073	0.0157108	3.23503	0.00121628	37.2549	0.653595
Belgium	Plants dependent on insects	70-89vs90-09	G10	153	Int+Extrapolation	unweighted	4.92626	0.0208842	0.0167222	2.87567	0.00403166	35.9477	1.30719
Belgium	Plants dependent on insects	70-89vs90-09	G20	40	Int+Extrapolation	bootstraped inverse of variance	2.84106	0.0121666	0.017012	1.64676	0.0996082	40	5
Belgium	Plants dependent on insects	70-89vs90-09	G20	40	Int+Extrapolation	non bootstraped inverse of variance	2.66731	0.0114322	0.0192603	1.36673	0.17171	40	5
Belgium	Plants dependent on insects	70-89vs90-09	G20	40	Int+Extrapolation	unweighted	2.84389	0.0121785	0.0175467	1.59814	0.110012	40	5
Belgium	Plants dependent on insects	70-89vs90-09	G40	12	Int+Extrapolation	bootstraped inverse of variance	3.02415	0.012939	0.021474	1.38741	0.165318	41.6667	0
Belgium	Plants dependent on insects	70-89vs90-09	G40	12	Int+Extrapolation	non bootstraped inverse of variance	4.06474	0.0173036	0.0221551	1.79836	0.0721194	41.6667	0
Belgium	Plants dependent on insects	70-89vs90-09	G40	12	Int+Extrapolation	unweighted	1.92491	0.00828032	0.0235474	0.809691	0.418118	41.6667	0
Belgium	Plants dependent on insects	70-89vs90-09	G80	5	Int+Extrapolation	bootstraped inverse of variance	5.44051	0.0230075	0.0215184	2.46193	0.0138193	20	0
Belgium	Plants dependent on insects	70-89vs90-09	G80	5	Int+Extrapolation	non bootstraped inverse of variance	5.21908	0.0220945	0.0262493	1.93813	0.0526079	20	0
Belgium	Plants dependent on insects	70-89vs90-09	G80	5	Int+Extrapolation	unweighted	5.43825	0.0229982	0.0226008	2.34307	0.0191257	20	0
Belgium	Plants dependent on insects	70-89vs90-09	Whole country	1	Int+Extrapolation	bootstraped inverse of variance	6.35319	0.0267505	0.0287797	2.14024	0.0323358	-	-
Belgium	Plants dependent on insects	70-89vs90-09	Whole country	1	Int+Extrapolation	non bootstraped inverse of variance	6.35319	0.0267505	0.0287797	2.14024	0.0323358	-	-
Belgium	Plants dependent on insects	70-89vs90-09	Whole country	1	Int+Extrapolation	unweighted	6.35319	0.0267505	0.0287797	2.14024	0.0323358	-	-
Great Britain	Bumblebees	30-49vs50-69	G10	4	Int+Extrapolation	unweighted	2.82524	0.0120997	0.165009	0.168843	0.86592	25	50
Great Britain	Bumblebees	30-49vs50-69	G10	4	Int+Extrapolation	non bootstraped inverse of variance	0.647475	0.00280288	0.167843	0.0384519	0.969327	25	50
Great Britain	Bumblebees	30-49vs50-69	G10	4	Int+Extrapolation	bootstraped inverse of variance	0.0129123	5.60737e-05	0.150324	0.000858906	0.999315	25	50
Great Britain	Bumblebees	30-49vs50-69	G20	4	Int+Extrapolation	unweighted	4.16377	0.0177167	0.0416411	0.979662	0.327253	0	75
Great Britain	Bumblebees	30-49vs50-69	G20	4	Int+Extrapolation	non bootstraped inverse of variance	8.38952	0.0349873	0.0906514	0.888692	0.374168	0	75
Great Britain	Bumblebees	30-49vs50-69	G20	4	Int+Extrapolation	bootstraped inverse of variance	5.31571	0.0224932	0.0905938	0.571699	0.567526	0	75
Great Britain	Bumblebees	30-49vs50-69	G40	7	Int+Extrapolation	unweighted	-18.5403	-0.0890569	0.0863855	-2.37379	0.0176064	14.2857	14.2857
Great Britain	Bumblebees	30-49vs50-69	G40	7	Int+Extrapolation	non bootstraped inverse of variance	-15.7611	-0.0744872	0.0933273	-1.83776	0.0660979	14.2857	28.5714
Great Britain	Bumblebees	30-49vs50-69	G40	7	Int+Extrapolation	bootstraped inverse of variance	-9.80868	-0.0448353	0.0693286	-1.4891	0.136462	14.2857	28.5714
Great Britain	Bumblebees	30-49vs50-69	G80	10	Int+Extrapolation	unweighted	-13.2276	-0.0616185	0.0837111	-1.6949	0.0900944	20	30
Great Britain	Bumblebees	30-49vs50-69	G80	10	Int+Extrapolation	non bootstraped inverse of variance	-13.7176	-0.064078	0.0751196	-1.96413	0.0495145	10	40
Great Britain	Bumblebees	30-49vs50-69	G80	10	Int+Extrapolation	bootstraped inverse of variance	-8.84552	-0.040222	0.0516848	-1.79191	0.0731475	10	40
Great Britain	Bumblebees	30-49vs50-69	G160	5	Int+Extrapolation	unweighted	-10.8719	-0.0499851	0.0947327	-1.21495	0.224387	20	40
Great Britain	Bumblebees	30-49vs50-69	G160	5	Int+Extrapolation	non bootstraped inverse of variance	-10.4884	-0.0481209	0.0912418	-1.21438	0.224602	20	40
Great Britain	Bumblebees	30-49vs50-69	G160	5	Int+Extrapolation	bootstraped inverse of variance	-7.97608	-0.0360993	0.0555802	-1.49553	0.134777	20	40
Great Britain	Bumblebees	30-49vs50-69	Whole country	1	Int+Extrapolation	unweighted	-4.54545	-0.0202034	0.0001	-202	0	-	-
Great Britain	Bumblebees	30-49vs50-69	Whole country	1	Int+Extrapolation	non bootstraped inverse of variance	-4.54545	-0.0202034	0.0001	-202	0	-	-
Great Britain	Bumblebees	30-49vs50-69	Whole country	1	Int+Extrapolation	bootstraped inverse of variance	-4.54545	-0.0202034	0.0001	-202	0	-	-
Great Britain	Bumblebees	50-69vs70-89	G10	8	Int+Extrapolation	unweighted	1.03521	0.00447273	0.111799	0.0921195	0.926603	12.5	0
Great Britain	Bumblebees	50-69vs70-89	G10	8	Int+Extrapolation	non bootstraped inverse of variance	-1.15765	-0.00505696	0.117557	-0.0990507	0.921098	12.5	0
Great Britain	Bumblebees	50-69vs70-89	G10	8	Int+Extrapolation	bootstraped inverse of variance	1.63872	0.00705919	0.118975	0.13662	0.891331	12.5	0
Great Britain	Bumblebees	50-69vs70-89	G20	16	Int+Extrapolation	unweighted	-32.5252	-0.170858	0.1705	-2.30743	0.0210308	43.75	12.5
Great Britain	Bumblebees	50-69vs70-89	G20	16	Int+Extrapolation	non bootstraped inverse of variance	-34.5928	-0.184374	0.162739	-2.60871	0.00908855	50	12.5
Great Britain	Bumblebees	50-69vs70-89	G20	16	Int+Extrapolation	bootstraped inverse of variance	-32.6382	-0.171586	0.174243	-2.26748	0.023361	50	12.5
Great Britain	Bumblebees	50-69vs70-89	G40	18	Int+Extrapolation	unweighted	-28.0774	-0.143135	0.140052	-2.35326	0.0186094	27.7778	5.55556
Great Britain	Bumblebees	50-69vs70-89	G40	18	Int+Extrapolation	non bootstraped inverse of variance	-27.2299	-0.138047	0.132648	-2.39631	0.0165613	27.7778	5.55556
Great Britain	Bumblebees	50-69vs70-89	G40	18	Int+Extrapolation	bootstraped inverse of variance	-25.3029	-0.126696	0.142693	-2.04445	0.0409091	27.7778	5.55556
Great Britain	Bumblebees	50-69vs70-89	G80	9	Int+Extrapolation	unweighted	-34.2358	-0.18201	0.160615	-2.60931	0.0090726	77.7778	0
Great Britain	Bumblebees	50-69vs70-89	G80	9	Int+Extrapolation	non bootstraped inverse of variance	-32.1464	-0.168427	0.176668	-2.19518	0.0281506	77.7778	0
Great Britain	Bumblebees	50-69vs70-89	G80	9	Int+Extrapolation	bootstraped inverse of variance	-31.7628	-0.165979	0.148432	-2.57479	0.0100302	77.7778	0
Great Britain	Bumblebees	50-69vs70-89	G160	4	Int+Extrapolation	unweighted	-19.7676	-0.0956504	0.0786053	-2.80189	0.00508048	50	0
Great Britain	Bumblebees	50-69vs70-89	G160	4	Int+Extrapolation	non bootstraped inverse of variance	-20.5545	-0.099931	0.0822015	-2.79921	0.00512271	50	0
Great Britain	Bumblebees	50-69vs70-89	G160	4	Int+Extrapolation	bootstraped inverse of variance	-20.3961	-0.0990654	0.0800475	-2.84964	0.00437688	50	0
Great Britain	Bumblebees	50-69vs70-89	Whole country	1	Int+Extrapolation	unweighted	0	0	1e-05	0	1	-	-
Great Britain	Bumblebees	50-69vs70-89	Whole country	1	Int+Extrapolation	non bootstraped inverse of variance	0	0	1e-05	0	1	-	-
Great Britain	Bumblebees	50-69vs70-89	Whole country	1	Int+Extrapolation	bootstraped inverse of variance	0	0	1e-05	0	1	-	-
Great Britain	Bumblebees	70-89vs90-09	G10	163	Int+Extrapolation	unweighted	-18.4181	-0.0884063	0.0235191	-8.65523	4.92e-18	20.8589	20.2454
Great Britain	Bumblebees	70-89vs90-09	G10	163	Int+Extrapolation	non bootstraped inverse of variance	-18.2606	-0.0875685	0.0231407	-8.71339	2.95e-18	20.8589	19.6319
Great Britain	Bumblebees	70-89vs90-09	G10	163	Int+Extrapolation	bootstraped inverse of variance	-16.0512	-0.0759856	0.0216553	-8.07948	6.5e-16	20.8589	20.2454
Great Britain	Bumblebees	70-89vs90-09	G20	142	Int+Extrapolation	unweighted	-13.6239	-0.0636062	0.0319285	-4.58709	4.49e-06	20.4225	25.3521
Great Britain	Bumblebees	70-89vs90-09	G20	142	Int+Extrapolation	non bootstraped inverse of variance	-13.7339	-0.0641598	0.0305252	-4.83972	1.3e-06	21.1268	24.6479
Great Britain	Bumblebees	70-89vs90-09	G20	142	Int+Extrapolation	bootstraped inverse of variance	-10.9395	-0.0503148	0.026547	-4.36411	1.28e-05	20.4225	24.6479
Great Britain	Bumblebees	70-89vs90-09	G40	81	Int+Extrapolation	unweighted	-4.10112	-0.0181865	0.0450669	-0.929195	0.352788	9.87654	25.9259
Great Britain	Bumblebees	70-89vs90-09	G40	81	Int+Extrapolation	non bootstraped inverse of variance	-3.72641	-0.0164928	0.0429922	-0.883326	0.37706	14.8148	22.2222
Great Britain	Bumblebees	70-89vs90-09	G40	81	Int+Extrapolation	bootstraped inverse of variance	-2.98213	-0.0131483	0.0385035	-0.786291	0.431697	11.1111	25.9259
Great Britain	Bumblebees	70-89vs90-09	G80	28	Int+Extrapolation	unweighted	-3.80284	-0.0168377	0.0663665	-0.584185	0.559096	14.2857	17.8571
Great Britain	Bumblebees	70-89vs90-09	G80	28	Int+Extrapolation	non bootstraped inverse of variance	-2.15998	-0.00948346	0.0574565	-0.380052	0.703907	21.4286	25
Great Britain	Bumblebees	70-89vs90-09	G80	28	Int+Extrapolation	bootstraped inverse of variance	-2.8453	-0.0125362	0.0575681	-0.501417	0.616078	17.8571	25
Great Britain	Bumblebees	70-89vs90-09	G160	8	Int+Extrapolation	unweighted	-12.1885	-0.0564487	0.0953795	-1.36275	0.172963	12.5	12.5
Great Britain	Bumblebees	70-89vs90-09	G160	8	Int+Extrapolation	non bootstraped inverse of variance	-3.65029	-0.0161496	0.0352891	-1.05375	0.291998	0	12.5
Great Britain	Bumblebees	70-89vs90-09	G160	8	Int+Extrapolation	bootstraped inverse of variance	-5.59188	-0.0249906	0.0542969	-1.05979	0.289242	0	12.5
Great Britain	Bumblebees	70-89vs90-09	Whole country	1	Int+Extrapolation	unweighted	3.56857	0.015228	0.00468979	7.47662	7.63e-14	-	-
Great Britain	Bumblebees	70-89vs90-09	Whole country	1	Int+Extrapolation	non bootstraped inverse of variance	3.56857	0.015228	0.00468979	7.47662	7.63e-14	-	-
Great Britain	Bumblebees	70-89vs90-09	Whole country	1	Int+Extrapolation	bootstraped inverse of variance	3.56857	0.015228	0.00468979	7.47662	7.63e-14	-	-
Great Britain	Bees (excluding bumble bees)	30-49vs50-69	G10	18	Int+Extrapolation	unweighted	-0.0654919	-0.000284521	0.0411641	-0.0159152	0.987302	5.55556	38.8889
Great Britain	Bees (excluding bumble bees)	30-49vs50-69	G10	18	Int+Extrapolation	non bootstraped inverse of variance	0.500849	0.00216973	0.0444571	0.112378	0.910524	5.55556	38.8889
Great Britain	Bees (excluding bumble bees)	30-49vs50-69	G10	18	Int+Extrapolation	bootstraped inverse of variance	0.708036	0.00306413	0.044521	0.158474	0.874084	5.55556	38.8889
Great Britain	Bees (excluding bumble bees)	30-49vs50-69	G20	15	Int+Extrapolation	unweighted	-1.27289	-0.0055636	0.0680371	-0.188289	0.85065	20	33.3333
Great Britain	Bees (excluding bumble bees)	30-49vs50-69	G20	15	Int+Extrapolation	non bootstraped inverse of variance	-1.12691	-0.00492187	0.0733304	-0.154547	0.877178	20	33.3333
Great Britain	Bees (excluding bumble bees)	30-49vs50-69	G20	15	Int+Extrapolation	bootstraped inverse of variance	-0.529379	-0.00230517	0.068771	-0.0771816	0.938479	26.6667	33.3333
Great Britain	Bees (excluding bumble bees)	30-49vs50-69	G40	16	Int+Extrapolation	unweighted	-8.1727	-0.0370282	0.0530695	-1.60658	0.108146	25	18.75
Great Britain	Bees (excluding bumble bees)	30-49vs50-69	G40	16	Int+Extrapolation	non bootstraped inverse of variance	-6.31496	-0.0283298	0.0564869	-1.15481	0.248168	25	18.75
Great Britain	Bees (excluding bumble bees)	30-49vs50-69	G40	16	Int+Extrapolation	bootstraped inverse of variance	-6.89137	-0.0310101	0.053877	-1.3253	0.185071	25	18.75
Great Britain	Bees (excluding bumble bees)	30-49vs50-69	G80	12	Int+Extrapolation	unweighted	-16.2817	-0.0771797	0.0973484	-1.82553	0.0679204	33.3333	8.33333
Great Britain	Bees (excluding bumble bees)	30-49vs50-69	G80	12	Int+Extrapolation	non bootstraped inverse of variance	-15.9616	-0.0755225	0.0974934	-1.78368	0.074476	33.3333	8.33333
Great Britain	Bees (excluding bumble bees)	30-49vs50-69	G80	12	Int+Extrapolation	bootstraped inverse of variance	-14.9614	-0.070384	0.0902284	-1.79616	0.0724683	41.6667	16.6667
Great Britain	Bees (excluding bumble bees)	30-49vs50-69	G160	5	Int+Extrapolation	unweighted	-16.1333	-0.0764105	0.0794788	-2.21369	0.02685	40	0
Great Britain	Bees (excluding bumble bees)	30-49vs50-69	G160	5	Int+Extrapolation	non bootstraped inverse of variance	-15.3556	-0.0724015	0.0775365	-2.15009	0.0315478	40	0
Great Britain	Bees (excluding bumble bees)	30-49vs50-69	G160	5	Int+Extrapolation	bootstraped inverse of variance	-13.9588	-0.0652935	0.0706536	-2.1279	0.0333455	40	0
Great Britain	Bees (excluding bumble bees)	30-49vs50-69	Whole country	1	Int+Extrapolation	unweighted	2.04369	0.00878613	0.0191697	1.05536	0.291262	-	-
Great Britain	Bees (excluding bumble bees)	30-49vs50-69	Whole country	1	Int+Extrapolation	non bootstraped inverse of variance	2.04369	0.00878613	0.0191697	1.05536	0.291262	-	-
Great Britain	Bees (excluding bumble bees)	30-49vs50-69	Whole country	1	Int+Extrapolation	bootstraped inverse of variance	2.04369	0.00878613	0.0191697	1.05536	0.291262	-	-
Great Britain	Bees (excluding bumble bees)	50-69vs70-89	G10	21	Int+Extrapolation	unweighted	-1.68098	-0.00736244	0.0718886	-0.235818	0.813574	4.7619	38.0952
Great Britain	Bees (excluding bumble bees)	50-69vs70-89	G10	21	Int+Extrapolation	non bootstraped inverse of variance	-0.930537	-0.00406019	0.0675168	-0.138468	0.88987	4.7619	38.0952
Great Britain	Bees (excluding bumble bees)	50-69vs70-89	G10	21	Int+Extrapolation	bootstraped inverse of variance	-1.59248	-0.00697173	0.0600453	-0.267348	0.789201	4.7619	42.8571
Great Britain	Bees (excluding bumble bees)	50-69vs70-89	G20	15	Int+Extrapolation	unweighted	9.56298	0.0396639	0.0579008	1.57734	0.114717	6.66667	53.3333
Great Britain	Bees (excluding bumble bees)	50-69vs70-89	G20	15	Int+Extrapolation	non bootstraped inverse of variance	3.80254	0.016208	0.0494978	0.753977	0.450863	13.3333	53.3333
Great Britain	Bees (excluding bumble bees)	50-69vs70-89	G20	15	Int+Extrapolation	bootstraped inverse of variance	6.74662	0.0283541	0.0497528	1.31225	0.189437	6.66667	53.3333
Great Britain	Bees (excluding bumble bees)	50-69vs70-89	G40	16	Int+Extrapolation	unweighted	6.56835	0.0276282	0.117613	0.540894	0.588581	37.5	31.25
Great Britain	Bees (excluding bumble bees)	50-69vs70-89	G40	16	Int+Extrapolation	non bootstraped inverse of variance	3.01952	0.0129195	0.119463	0.249017	0.803348	37.5	25
Great Britain	Bees (excluding bumble bees)	50-69vs70-89	G40	16	Int+Extrapolation	bootstraped inverse of variance	7.38313	0.0309361	0.118953	0.598831	0.549286	37.5	31.25
Great Britain	Bees (excluding bumble bees)	50-69vs70-89	G80	12	Int+Extrapolation	unweighted	7.18518	0.0301347	0.121914	0.569152	0.569253	25	41.6667
Great Britain	Bees (excluding bumble bees)	50-69vs70-89	G80	12	Int+Extrapolation	non bootstraped inverse of variance	7.013	0.0294366	0.124071	0.546302	0.584859	16.6667	33.3333
Great Britain	Bees (excluding bumble bees)	50-69vs70-89	G80	12	Int+Extrapolation	bootstraped inverse of variance	7.74473	0.0323961	0.124445	0.599421	0.548892	16.6667	33.3333
Great Britain	Bees (excluding bumble bees)	50-69vs70-89	G160	3	Int+Extrapolation	unweighted	26.1933	0.101036	0.102245	2.27537	0.0228838	0	0
Great Britain	Bees (excluding bumble bees)	50-69vs70-89	G160	3	Int+Extrapolation	non bootstraped inverse of variance	25.4867	0.0985977	0.108155	2.09911	0.0358072	0	0
Great Britain	Bees (excluding bumble bees)	50-69vs70-89	G160	3	Int+Extrapolation	bootstraped inverse of variance	24.492	0.0951415	0.110163	1.9886	0.0467449	0	0
Great Britain	Bees (excluding bumble bees)	50-69vs70-89	Whole country	1	Int+Extrapolation	unweighted	-5.41547	-0.0241799	0.0305732	-1.82108	0.0685947	-	-
Great Britain	Bees (excluding bumble bees)	50-69vs70-89	Whole country	1	Int+Extrapolation	non bootstraped inverse of variance	-5.41547	-0.0241799	0.0305732	-1.82108	0.0685947	-	-
Great Britain	Bees (excluding bumble bees)	50-69vs70-89	Whole country	1	Int+Extrapolation	bootstraped inverse of variance	-5.41547	-0.0241799	0.0305732	-1.82108	0.0685947	-	-
Great Britain	Bees (excluding bumble bees)	70-89vs90-09	G10	158	Int+Extrapolation	unweighted	9.05524	0.0376465	0.0169076	5.12694	2.94e-07	5.6962	41.7722
Great Britain	Bees (excluding bumble bees)	70-89vs90-09	G10	158	Int+Extrapolation	non bootstraped inverse of variance	9.7031	0.0402189	0.0175055	5.2902	1.22e-07	5.6962	41.7722
Great Britain	Bees (excluding bumble bees)	70-89vs90-09	G10	158	Int+Extrapolation	bootstraped inverse of variance	9.96988	0.0412738	0.016099	5.90326	3.56e-09	5.6962	44.9367
Great Britain	Bees (excluding bumble bees)	70-89vs90-09	G20	100	Int+Extrapolation	unweighted	8.7005	0.0362316	0.0273761	3.04741	0.0023082	6	33
Great Britain	Bees (excluding bumble bees)	70-89vs90-09	G20	100	Int+Extrapolation	non bootstraped inverse of variance	8.3528	0.0348401	0.0250561	3.2017	0.00136617	7	32
Great Britain	Bees (excluding bumble bees)	70-89vs90-09	G20	100	Int+Extrapolation	bootstraped inverse of variance	9.67425	0.0401047	0.0253746	3.63925	0.000273432	5	35
Great Britain	Bees (excluding bumble bees)	70-89vs90-09	G40	50	Int+Extrapolation	unweighted	7.12642	0.0298966	0.0396156	1.73769	0.0822663	10	40
Great Britain	Bees (excluding bumble bees)	70-89vs90-09	G40	50	Int+Extrapolation	non bootstraped inverse of variance	8.40988	0.0350689	0.0320399	2.52027	0.0117266	10	42
Great Britain	Bees (excluding bumble bees)	70-89vs90-09	G40	50	Int+Extrapolation	bootstraped inverse of variance	9.07862	0.0377396	0.0291748	2.97855	0.00289614	8	40
Great Britain	Bees (excluding bumble bees)	70-89vs90-09	G80	19	Int+Extrapolation	unweighted	8.07822	0.0337382	0.0458329	1.69496	0.0900826	10.5263	42.1053
Great Britain	Bees (excluding bumble bees)	70-89vs90-09	G80	19	Int+Extrapolation	non bootstraped inverse of variance	11.0598	0.0455568	0.0369127	2.8418	0.00448602	0	42.1053
Great Britain	Bees (excluding bumble bees)	70-89vs90-09	G80	19	Int+Extrapolation	bootstraped inverse of variance	12.1834	0.0499287	0.0407462	2.82149	0.00478006	0	47.3684
Great Britain	Bees (excluding bumble bees)	70-89vs90-09	G160	5	Int+Extrapolation	unweighted	12.0825	0.0495376	0.0488182	2.33652	0.0194642	0	20
Great Britain	Bees (excluding bumble bees)	70-89vs90-09	G160	5	Int+Extrapolation	non bootstraped inverse of variance	9.93093	0.0411199	0.0383722	2.46746	0.0136074	0	20
Great Britain	Bees (excluding bumble bees)	70-89vs90-09	G160	5	Int+Extrapolation	bootstraped inverse of variance	8.93667	0.0371741	0.0379321	2.25657	0.024035	0	20
Great Britain	Bees (excluding bumble bees)	70-89vs90-09	Whole country	1	Int+Extrapolation	unweighted	1.55845	0.00671605	0.0169053	0.914758	0.360319	-	-
Great Britain	Bees (excluding bumble bees)	70-89vs90-09	Whole country	1	Int+Extrapolation	non bootstraped inverse of variance	1.55845	0.00671605	0.0169053	0.914758	0.360319	-	-
Great Britain	Bees (excluding bumble bees)	70-89vs90-09	Whole country	1	Int+Extrapolation	bootstraped inverse of variance	1.55845	0.00671605	0.0169053	0.914758	0.360319	-	-
Great Britain	Butterflies	50-69vs70-89	G10	420	Int+Extrapolation	bootstraped inverse of variance	-9.8263	-0.0449201	0.0120021	-8.61787	6.82e-18	60.9524	8.80952
Great Britain	Butterflies	50-69vs70-89	G10	420	Int+Extrapolation	non bootstraped inverse of variance	-10.4345	-0.047859	0.0131852	-8.35781	6.39e-17	64.5238	6.66667
Great Britain	Butterflies	50-69vs70-89	G10	420	Int+Extrapolation	unweighted	-10.5636	-0.0484857	0.0136923	-8.15368	3.53e-16	64.2857	6.90476
Great Britain	Butterflies	50-69vs70-89	G160	8	Int+Extrapolation	bootstraped inverse of variance	-2.73298	-0.0120344	0.0187944	-1.47438	0.140379	75	0
Great Britain	Butterflies	50-69vs70-89	G160	8	Int+Extrapolation	non bootstraped inverse of variance	-2.7348	-0.0120425	0.00912461	-3.03892	0.00237427	75	0
Great Britain	Butterflies	50-69vs70-89	G160	8	Int+Extrapolation	unweighted	-3.18424	-0.0140539	0.0308481	-1.04902	0.294168	75	0
Great Britain	Butterflies	50-69vs70-89	G20	333	Int+Extrapolation	bootstraped inverse of variance	-9.07129	-0.041299	0.0174033	-5.46415	4.65e-08	61.2613	9.30931
Great Britain	Butterflies	50-69vs70-89	G20	333	Int+Extrapolation	non bootstraped inverse of variance	-8.90413	-0.0405013	0.0183371	-5.08573	3.66e-07	64.5646	9.00901
Great Britain	Butterflies	50-69vs70-89	G20	333	Int+Extrapolation	unweighted	-9.69957	-0.0443102	0.0212652	-4.79789	1.6e-06	64.5646	9.60961
Great Britain	Butterflies	50-69vs70-89	G40	143	Int+Extrapolation	bootstraped inverse of variance	-6.58348	-0.0295763	0.0109707	-6.20761	5.38e-10	60.8392	6.29371
Great Britain	Butterflies	50-69vs70-89	G40	143	Int+Extrapolation	non bootstraped inverse of variance	-5.44644	-0.0243221	0.0115582	-4.84537	1.26e-06	60.8392	6.29371
Great Britain	Butterflies	50-69vs70-89	G40	143	Int+Extrapolation	unweighted	-5.67214	-0.02536	0.0146094	-3.99699	6.42e-05	60.8392	6.29371
Great Britain	Butterflies	50-69vs70-89	G80	42	Int+Extrapolation	bootstraped inverse of variance	-3.97187	-0.0176015	0.0145836	-2.77909	0.0054512	59.5238	4.7619
Great Britain	Butterflies	50-69vs70-89	G80	42	Int+Extrapolation	non bootstraped inverse of variance	-3.61541	-0.0159924	0.0517474	-0.711608	0.476708	61.9048	4.7619
Great Britain	Butterflies	50-69vs70-89	G80	42	Int+Extrapolation	unweighted	-3.09638	-0.01366	0.0207853	-1.51325	0.130217	59.5238	4.7619
Great Britain	Butterflies	50-69vs70-89	Whole country	1	Int+Extrapolation	bootstraped inverse of variance	0	0	1e-05	0	1	-	-
Great Britain	Butterflies	50-69vs70-89	Whole country	1	Int+Extrapolation	non bootstraped inverse of variance	0	0	1e-05	0	1	-	-
Great Britain	Butterflies	50-69vs70-89	Whole country	1	Int+Extrapolation	unweighted	0	0	1e-05	0	1	-	-
Great Britain	Butterflies	70-89vs90-09	G10	490	Int+Extrapolation	bootstraped inverse of variance	-12.8215	-0.0595905	0.00928177	-14.783	1.89e-49	72.0408	3.06122
Great Britain	Butterflies	70-89vs90-09	G10	490	Int+Extrapolation	non bootstraped inverse of variance	-14.6068	-0.0685769	0.0101314	-15.5857	9.11e-55	72.0408	4.89796
Great Britain	Butterflies	70-89vs90-09	G10	490	Int+Extrapolation	unweighted	-15.4371	-0.07282	0.011517	-14.5588	5.14e-48	72.0408	4.89796
Great Britain	Butterflies	70-89vs90-09	G160	7	Int+Extrapolation	bootstraped inverse of variance	-5.26918	-0.0235087	0.0292575	-1.85015	0.064292	100	0
Great Britain	Butterflies	70-89vs90-09	G160	7	Int+Extrapolation	non bootstraped inverse of variance	-3.16365	-0.0139616	0.0147734	-2.17605	0.0295514	100	0
Great Britain	Butterflies	70-89vs90-09	G160	7	Int+Extrapolation	unweighted	-9.29783	-0.0423823	0.0126975	-7.68568	1.52e-14	100	0
Great Britain	Butterflies	70-89vs90-09	G20	278	Int+Extrapolation	bootstraped inverse of variance	-12.378	-0.0573869	0.0129926	-10.1702	2.69e-24	70.8633	4.67626
Great Britain	Butterflies	70-89vs90-09	G20	278	Int+Extrapolation	non bootstraped inverse of variance	-13.4629	-0.0627976	0.0128565	-11.247	2.4e-29	69.7842	4.31655
Great Britain	Butterflies	70-89vs90-09	G20	278	Int+Extrapolation	unweighted	-13.7938	-0.0644615	0.0162656	-9.12528	7.15e-20	69.4245	4.67626
Great Britain	Butterflies	70-89vs90-09	G40	109	Int+Extrapolation	bootstraped inverse of variance	-9.74926	-0.0445492	0.0143001	-7.17329	7.32e-13	76.1468	1.83486
Great Britain	Butterflies	70-89vs90-09	G40	109	Int+Extrapolation	non bootstraped inverse of variance	-11.6244	-0.0536676	0.0149107	-8.28764	1.16e-16	73.3945	3.66972
Great Britain	Butterflies	70-89vs90-09	G40	109	Int+Extrapolation	unweighted	-10.9977	-0.050599	0.0176846	-6.58812	4.45e-11	75.2294	0.917431
Great Britain	Butterflies	70-89vs90-09	G80	36	Int+Extrapolation	bootstraped inverse of variance	-7.07555	-0.03187	0.0128377	-5.71624	1.09e-08	80.5556	5.55556
Great Britain	Butterflies	70-89vs90-09	G80	36	Int+Extrapolation	non bootstraped inverse of variance	-6.98619	-0.0314525	0.00516618	-14.0185	1.2e-44	75	2.77778
Great Britain	Butterflies	70-89vs90-09	G80	36	Int+Extrapolation	unweighted	-8.02596	-0.0363347	0.0153252	-5.45925	4.78e-08	77.7778	5.55556
Great Britain	Butterflies	70-89vs90-09	Whole country	1	Int+Extrapolation	bootstraped inverse of variance	-0.000172414	-7.48785e-07	3.1e-05	-0.0555555	0.955696	-	-
Great Britain	Butterflies	70-89vs90-09	Whole country	1	Int+Extrapolation	non bootstraped inverse of variance	-0.000172414	-7.48785e-07	3.1e-05	-0.0555555	0.955696	-	-
Great Britain	Butterflies	70-89vs90-09	Whole country	1	Int+Extrapolation	unweighted	-0.000172414	-7.48785e-07	3.1e-05	-0.0555555	0.955696	-	-
Great Britain	Hoverflies	50-69vs70-89	G10	51	Int+Extrapolation	bootstraped inverse of variance	-4.33887	-0.0192645	0.0518789	-0.855033	0.392533	54.902	1.96078
Great Britain	Hoverflies	50-69vs70-89	G10	51	Int+Extrapolation	non bootstraped inverse of variance	-3.70071	-0.0163769	0.0540723	-0.697386	0.485561	54.902	0
Great Britain	Hoverflies	50-69vs70-89	G10	51	Int+Extrapolation	unweighted	-4.07923	-0.0180874	0.0520175	-0.800648	0.423335	54.902	0
Great Britain	Hoverflies	50-69vs70-89	G160	6	Int+Extrapolation	bootstraped inverse of variance	3.27551	0.0139973	0.0325393	0.990498	0.321931	16.6667	0
Great Britain	Hoverflies	50-69vs70-89	G160	6	Int+Extrapolation	non bootstraped inverse of variance	3.67751	0.0156846	0.0290296	1.24408	0.213471	16.6667	0
Great Britain	Hoverflies	50-69vs70-89	G160	6	Int+Extrapolation	unweighted	4.1053	0.0174729	0.0321899	1.24986	0.211352	16.6667	0
Great Britain	Hoverflies	50-69vs70-89	G20	48	Int+Extrapolation	bootstraped inverse of variance	-1.80101	-0.00789299	0.0605646	-0.300081	0.764115	47.9167	0
Great Britain	Hoverflies	50-69vs70-89	G20	48	Int+Extrapolation	non bootstraped inverse of variance	-1.6856	-0.00738287	0.0629899	-0.26988	0.787253	50	2.08333
Great Britain	Hoverflies	50-69vs70-89	G20	48	Int+Extrapolation	unweighted	-1.03858	-0.0045341	0.0633214	-0.164876	0.869042	47.9167	0
Great Britain	Hoverflies	50-69vs70-89	G40	33	Int+Extrapolation	bootstraped inverse of variance	-8.04733	-0.0364356	0.0985457	-0.851342	0.394579	63.6364	6.06061
Great Britain	Hoverflies	50-69vs70-89	G40	33	Int+Extrapolation	non bootstraped inverse of variance	-9.30254	-0.0424049	0.0978697	-0.997662	0.318443	69.697	0
Great Britain	Hoverflies	50-69vs70-89	G40	33	Int+Extrapolation	unweighted	-10.7343	-0.0493155	0.100292	-1.13223	0.257539	72.7273	0
Great Britain	Hoverflies	50-69vs70-89	G80	13	Int+Extrapolation	bootstraped inverse of variance	8.25392	0.0344436	0.0337195	2.35203	0.0186712	30.7692	0
Great Britain	Hoverflies	50-69vs70-89	G80	13	Int+Extrapolation	non bootstraped inverse of variance	8.46149	0.0352756	0.0325746	2.49351	0.0126488	30.7692	0
Great Britain	Hoverflies	50-69vs70-89	G80	13	Int+Extrapolation	unweighted	9.16467	0.0380821	0.0364457	2.40597	0.0161295	30.7692	0
Great Britain	Hoverflies	50-69vs70-89	Whole country	1	Int+Extrapolation	bootstraped inverse of variance	-1.55766	-0.00681808	0.022542	-0.696442	0.486152	-	-
Great Britain	Hoverflies	50-69vs70-89	Whole country	1	Int+Extrapolation	non bootstraped inverse of variance	-1.55766	-0.00681808	0.022542	-0.696442	0.486152	-	-
Great Britain	Hoverflies	50-69vs70-89	Whole country	1	Int+Extrapolation	unweighted	-1.55766	-0.00681808	0.022542	-0.696442	0.486152	-	-
Great Britain	Hoverflies	70-89vs90-09	G10	573	Int+Extrapolation	bootstraped inverse of variance	-0.0122635	-5.32628e-05	0.0103232	-0.0118802	0.990521	48.8656	3.31588
Great Britain	Hoverflies	70-89vs90-09	G10	573	Int+Extrapolation	non bootstraped inverse of variance	-0.137241	-0.00059644	0.0107648	-0.127578	0.898483	49.3892	3.14136
Great Britain	Hoverflies	70-89vs90-09	G10	573	Int+Extrapolation	unweighted	0.0312092	0.000135519	0.0109101	0.0286014	0.977182	49.3892	3.14136
Great Britain	Hoverflies	70-89vs90-09	G160	8	Int+Extrapolation	bootstraped inverse of variance	0.881843	0.00381301	0.020265	0.433249	0.664834	37.5	12.5
Great Britain	Hoverflies	70-89vs90-09	G160	8	Int+Extrapolation	non bootstraped inverse of variance	0.37595	0.00162967	0.0215864	0.173834	0.861996	50	0
Great Britain	Hoverflies	70-89vs90-09	G160	8	Int+Extrapolation	unweighted	0.49355	0.00213819	0.0215271	0.228705	0.819098	50	0
Great Britain	Hoverflies	70-89vs90-09	G20	361	Int+Extrapolation	bootstraped inverse of variance	-0.713643	-0.00311042	0.0106219	-0.674271	0.500139	50.1385	3.3241
Great Britain	Hoverflies	70-89vs90-09	G20	361	Int+Extrapolation	non bootstraped inverse of variance	-0.961615	-0.00419645	0.011042	-0.875081	0.38153	49.5845	3.60111
Great Britain	Hoverflies	70-89vs90-09	G20	361	Int+Extrapolation	unweighted	-0.955946	-0.00417159	0.0113393	-0.847094	0.396943	49.5845	3.60111
Great Britain	Hoverflies	70-89vs90-09	G40	131	Int+Extrapolation	bootstraped inverse of variance	0.617111	0.00267184	0.0112366	0.547511	0.584028	42.7481	2.29008
Great Britain	Hoverflies	70-89vs90-09	G40	131	Int+Extrapolation	non bootstraped inverse of variance	0.632668	0.00273899	0.0117131	0.538436	0.590276	42.7481	3.05344
Great Britain	Hoverflies	70-89vs90-09	G40	131	Int+Extrapolation	unweighted	0.201528	0.000874346	0.0126178	0.159557	0.87323	42.7481	3.81679
Great Britain	Hoverflies	70-89vs90-09	G80	42	Int+Extrapolation	bootstraped inverse of variance	1.26834	0.00547367	0.0120767	1.04363	0.296657	45.2381	0
Great Britain	Hoverflies	70-89vs90-09	G80	42	Int+Extrapolation	non bootstraped inverse of variance	1.23111	0.005314	0.0127454	0.960026	0.337042	45.2381	0
Great Britain	Hoverflies	70-89vs90-09	G80	42	Int+Extrapolation	unweighted	1.15017	0.00496663	0.014365	0.796107	0.42597	45.2381	0
Great Britain	Hoverflies	70-89vs90-09	Whole country	1	Int+Extrapolation	bootstraped inverse of variance	2.46826	0.0105894	0.0111548	2.18586	0.0288255	-	-
Great Britain	Hoverflies	70-89vs90-09	Whole country	1	Int+Extrapolation	non bootstraped inverse of variance	2.46826	0.0105894	0.0111548	2.18586	0.0288255	-	-
Great Britain	Hoverflies	70-89vs90-09	Whole country	1	Int+Extrapolation	unweighted	2.46826	0.0105894	0.0111548	2.18586	0.0288255	-	-
Great Britain	Plants - not dependent of insects	30-49vs50-69	G10	29	Int+Extrapolation	bootstraped inverse of variance	45.8553	0.163922	0.0730882	5.16424	2.41e-07	17.2414	0
Great Britain	Plants - not dependent of insects	30-49vs50-69	G10	29	Int+Extrapolation	non bootstraped inverse of variance	43.4372	0.156662	0.0736694	4.89657	9.75e-07	17.2414	0
Great Britain	Plants - not dependent of insects	30-49vs50-69	G10	29	Int+Extrapolation	unweighted	45.6862	0.163418	0.0756423	4.97453	6.54e-07	17.2414	0
Great Britain	Plants - not dependent of insects	30-49vs50-69	G160	3	Int+Extrapolation	bootstraped inverse of variance	-1.83069	-0.00802425	0.0337168	-0.547992	0.583697	66.6667	0
Great Britain	Plants - not dependent of insects	30-49vs50-69	G160	3	Int+Extrapolation	non bootstraped inverse of variance	-1.45327	-0.00635779	0.0346059	-0.42303	0.672273	66.6667	0
Great Britain	Plants - not dependent of insects	30-49vs50-69	G160	3	Int+Extrapolation	unweighted	-2.12026	-0.00930717	0.0325828	-0.657726	0.510714	66.6667	0
Great Britain	Plants - not dependent of insects	30-49vs50-69	G20	67	Int+Extrapolation	bootstraped inverse of variance	31.4437	0.11874	0.0514478	5.31429	1.07e-07	23.8806	0
Great Britain	Plants - not dependent of insects	30-49vs50-69	G20	67	Int+Extrapolation	non bootstraped inverse of variance	30.8716	0.116845	0.0504723	5.33058	9.79e-08	23.8806	0
Great Britain	Plants - not dependent of insects	30-49vs50-69	G20	67	Int+Extrapolation	unweighted	31.449	0.118757	0.0528729	5.17182	2.32e-07	23.8806	0
Great Britain	Plants - not dependent of insects	30-49vs50-69	G40	32	Int+Extrapolation	bootstraped inverse of variance	13.3121	0.0542763	0.0884445	1.41304	0.157643	40.625	0
Great Britain	Plants - not dependent of insects	30-49vs50-69	G40	32	Int+Extrapolation	non bootstraped inverse of variance	13.1884	0.0538019	0.0844323	1.46725	0.142307	40.625	0
Great Britain	Plants - not dependent of insects	30-49vs50-69	G40	32	Int+Extrapolation	unweighted	13.1624	0.0537022	0.0910183	1.35856	0.174286	40.625	0
Great Britain	Plants - not dependent of insects	30-49vs50-69	G80	5	Int+Extrapolation	bootstraped inverse of variance	6.03949	0.0254676	0.0556648	1.05347	0.292125	60	0
Great Britain	Plants - not dependent of insects	30-49vs50-69	G80	5	Int+Extrapolation	non bootstraped inverse of variance	6.37184	0.0268267	0.0559272	1.10448	0.269383	60	0
Great Britain	Plants - not dependent of insects	30-49vs50-69	G80	5	Int+Extrapolation	unweighted	5.65729	0.0238995	0.0548178	1.00388	0.315435	60	0
Great Britain	Plants - not dependent of insects	30-49vs50-69	Whole country	1	Int+Extrapolation	bootstraped inverse of variance	-0.757928	-0.00330418	0.012912	-0.589232	0.555705	-	-
Great Britain	Plants - not dependent of insects	30-49vs50-69	Whole country	1	Int+Extrapolation	non bootstraped inverse of variance	-0.757928	-0.00330418	0.012912	-0.589232	0.555705	-	-
Great Britain	Plants - not dependent of insects	30-49vs50-69	Whole country	1	Int+Extrapolation	unweighted	-0.757928	-0.00330418	0.012912	-0.589232	0.555705	-	-
Great Britain	Plants - not dependent of insects	50-69vs70-89	G10	402	Int+Extrapolation	bootstraped inverse of variance	-15.2525	-0.071873	0.0172247	-9.60793	7.4e-22	72.6368	2.23881
Great Britain	Plants - not dependent of insects	50-69vs70-89	G10	402	Int+Extrapolation	non bootstraped inverse of variance	-15.3808	-0.0725313	0.0176908	-9.4405	3.71e-21	73.3831	1.99005
Great Britain	Plants - not dependent of insects	50-69vs70-89	G10	402	Int+Extrapolation	unweighted	-16.2007	-0.0767595	0.017947	-9.84816	6.98e-23	73.3831	1.74129
Great Britain	Plants - not dependent of insects	50-69vs70-89	G160	8	Int+Extrapolation	bootstraped inverse of variance	0.178009	0.000772398	0.0116544	0.152604	0.878711	25	0
Great Britain	Plants - not dependent of insects	50-69vs70-89	G160	8	Int+Extrapolation	non bootstraped inverse of variance	1.15419	0.00498386	0.00738624	1.55367	0.120264	25	0
Great Britain	Plants - not dependent of insects	50-69vs70-89	G160	8	Int+Extrapolation	unweighted	-0.00124369	-5.4013e-06	0.01269	-0.000980056	0.999218	25	0
Great Britain	Plants - not dependent of insects	50-69vs70-89	G20	583	Int+Extrapolation	bootstraped inverse of variance	-15.712	-0.0742342	0.00853279	-20.0322	2.89e-89	81.1321	0.857633
Great Britain	Plants - not dependent of insects	50-69vs70-89	G20	583	Int+Extrapolation	non bootstraped inverse of variance	-15.9409	-0.0754151	0.00887311	-19.5703	2.77e-85	81.3036	0.51458
Great Britain	Plants - not dependent of insects	50-69vs70-89	G20	583	Int+Extrapolation	unweighted	-16.5754	-0.0787058	0.00934726	-19.3882	9.7e-84	81.1321	0.51458
Great Britain	Plants - not dependent of insects	50-69vs70-89	G40	169	Int+Extrapolation	bootstraped inverse of variance	-4.15089	-0.0184119	0.00699917	-6.05715	1.39e-09	69.2308	1.18343
Great Britain	Plants - not dependent of insects	50-69vs70-89	G40	169	Int+Extrapolation	non bootstraped inverse of variance	-4.02131	-0.0178252	0.00716789	-5.72609	1.03e-08	68.6391	0.591716
Great Britain	Plants - not dependent of insects	50-69vs70-89	G40	169	Int+Extrapolation	unweighted	-4.59323	-0.0204208	0.0077977	-6.03007	1.64e-09	68.0473	0.591716
Great Britain	Plants - not dependent of insects	50-69vs70-89	G80	43	Int+Extrapolation	bootstraped inverse of variance	-0.688961	-0.00300247	0.00761399	-0.907993	0.363882	55.814	0
Great Britain	Plants - not dependent of insects	50-69vs70-89	G80	43	Int+Extrapolation	non bootstraped inverse of variance	-0.343198	-0.00149305	0.00743846	-0.462177	0.643954	55.814	0
Great Britain	Plants - not dependent of insects	50-69vs70-89	G80	43	Int+Extrapolation	unweighted	-1.01036	-0.00441026	0.00778787	-1.30395	0.19225	55.814	0
Great Britain	Plants - not dependent of insects	50-69vs70-89	Whole country	1	Int+Extrapolation	bootstraped inverse of variance	-0.327161	-0.00142317	0.00941748	-0.347967	0.727865	-	-
Great Britain	Plants - not dependent of insects	50-69vs70-89	Whole country	1	Int+Extrapolation	non bootstraped inverse of variance	-0.327161	-0.00142317	0.00941748	-0.347967	0.727865	-	-
Great Britain	Plants - not dependent of insects	50-69vs70-89	Whole country	1	Int+Extrapolation	unweighted	-0.327161	-0.00142317	0.00941748	-0.347967	0.727865	-	-
Great Britain	Plants - not dependent of insects	70-89vs90-09	G10	776	Int+Extrapolation	bootstraped inverse of variance	3.33697	0.0142557	0.00965702	3.39908	0.000676128	45.6186	3.35052
Great Britain	Plants - not dependent of insects	70-89vs90-09	G10	776	Int+Extrapolation	non bootstraped inverse of variance	3.28858	0.0140523	0.00946346	3.41911	0.000628262	45.6186	3.22165
Great Britain	Plants - not dependent of insects	70-89vs90-09	G10	776	Int+Extrapolation	unweighted	3.19559	0.0136611	0.0102955	3.05529	0.0022484	45.232	3.35052
Great Britain	Plants - not dependent of insects	70-89vs90-09	G160	8	Int+Extrapolation	bootstraped inverse of variance	-0.589704	-0.00256863	0.0114078	-0.518461	0.604137	37.5	0
Great Britain	Plants - not dependent of insects	70-89vs90-09	G160	8	Int+Extrapolation	non bootstraped inverse of variance	-0.699268	-0.00304755	0.0118269	-0.593327	0.552963	37.5	0
Great Britain	Plants - not dependent of insects	70-89vs90-09	G160	8	Int+Extrapolation	unweighted	-0.51423	-0.00223903	0.011563	-0.445869	0.655692	37.5	0
Great Britain	Plants - not dependent of insects	70-89vs90-09	G20	518	Int+Extrapolation	bootstraped inverse of variance	0.469189	0.0020329	0.0101433	0.46148	0.644454	47.2973	2.7027
Great Britain	Plants - not dependent of insects	70-89vs90-09	G20	518	Int+Extrapolation	non bootstraped inverse of variance	0.51867	0.00224674	0.0100725	0.513608	0.607526	47.2973	2.7027
Great Britain	Plants - not dependent of insects	70-89vs90-09	G20	518	Int+Extrapolation	unweighted	-0.0850295	-0.000369436	0.0110225	-0.0771748	0.938484	47.2973	1.9305
Great Britain	Plants - not dependent of insects	70-89vs90-09	G40	161	Int+Extrapolation	bootstraped inverse of variance	-0.746349	-0.00325351	0.0118403	-0.632708	0.526924	59.0062	1.86335
Great Britain	Plants - not dependent of insects	70-89vs90-09	G40	161	Int+Extrapolation	non bootstraped inverse of variance	-0.959452	-0.00418696	0.0116689	-0.826201	0.40869	59.0062	1.86335
Great Britain	Plants - not dependent of insects	70-89vs90-09	G40	161	Int+Extrapolation	unweighted	-1.04901	-0.00457984	0.0123411	-0.854503	0.392827	59.0062	1.86335
Great Britain	Plants - not dependent of insects	70-89vs90-09	G80	44	Int+Extrapolation	bootstraped inverse of variance	1.10933	0.00479123	0.0257794	0.427947	0.66869	56.8182	0
Great Britain	Plants - not dependent of insects	70-89vs90-09	G80	44	Int+Extrapolation	non bootstraped inverse of variance	1.19026	0.00513872	0.026403	0.448145	0.654049	56.8182	0
Great Britain	Plants - not dependent of insects	70-89vs90-09	G80	44	Int+Extrapolation	unweighted	0.996758	0.00430743	0.0257267	0.385522	0.69985	56.8182	0
Great Britain	Plants - not dependent of insects	70-89vs90-09	Whole country	1	Int+Extrapolation	bootstraped inverse of variance	1.04985	0.00453565	0.00871767	1.198	0.230919	-	-
Great Britain	Plants - not dependent of insects	70-89vs90-09	Whole country	1	Int+Extrapolation	non bootstraped inverse of variance	1.04985	0.00453565	0.00871767	1.198	0.230919	-	-
Great Britain	Plants - not dependent of insects	70-89vs90-09	Whole country	1	Int+Extrapolation	unweighted	1.04985	0.00453565	0.00871767	1.198	0.230919	-	-
Great Britain	Plants - intermediate dependence	30-49vs50-69	G10	16	Int+Extrapolation	bootstraped inverse of variance	21.7071	0.0853159	0.0712173	2.75842	0.00580822	18.75	0
Great Britain	Plants - intermediate dependence	30-49vs50-69	G10	16	Int+Extrapolation	non bootstraped inverse of variance	20.1616	0.0797657	0.0749011	2.45213	0.0142013	18.75	0
Great Britain	Plants - intermediate dependence	30-49vs50-69	G10	16	Int+Extrapolation	unweighted	21.7532	0.0854803	0.0699663	2.81315	0.00490592	18.75	0
Great Britain	Plants - intermediate dependence	30-49vs50-69	G160	3	Int+Extrapolation	bootstraped inverse of variance	-1.80277	-0.00790077	0.027095	-0.671422	0.501952	66.6667	0
Great Britain	Plants - intermediate dependence	30-49vs50-69	G160	3	Int+Extrapolation	non bootstraped inverse of variance	-1.66371	-0.00728619	0.0284631	-0.589432	0.555571	66.6667	0
Great Britain	Plants - intermediate dependence	30-49vs50-69	G160	3	Int+Extrapolation	unweighted	-2.11517	-0.00928459	0.0254406	-0.840331	0.400723	66.6667	0
Great Britain	Plants - intermediate dependence	30-49vs50-69	G20	40	Int+Extrapolation	bootstraped inverse of variance	18.7408	0.0745999	0.0416526	4.12393	3.72e-05	32.5	0
Great Britain	Plants - intermediate dependence	30-49vs50-69	G20	40	Int+Extrapolation	non bootstraped inverse of variance	18.167	0.0724962	0.0414726	4.02504	5.7e-05	32.5	0
Great Britain	Plants - intermediate dependence	30-49vs50-69	G20	40	Int+Extrapolation	unweighted	18.3917	0.0733211	0.0422263	3.99817	6.38e-05	32.5	0
Great Britain	Plants - intermediate dependence	30-49vs50-69	G40	25	Int+Extrapolation	bootstraped inverse of variance	7.28368	0.0305337	0.0317703	2.21296	0.0269007	36	4
Great Britain	Plants - intermediate dependence	30-49vs50-69	G40	25	Int+Extrapolation	non bootstraped inverse of variance	7.26708	0.0304664	0.0317584	2.20892	0.0271805	36	4
Great Britain	Plants - intermediate dependence	30-49vs50-69	G40	25	Int+Extrapolation	unweighted	7.22707	0.0303044	0.031442	2.21928	0.0264677	36	4
Great Britain	Plants - intermediate dependence	30-49vs50-69	G80	3	Int+Extrapolation	bootstraped inverse of variance	14.5231	0.0588932	0.0530625	2.5556	0.0106004	0	0
Great Britain	Plants - intermediate dependence	30-49vs50-69	G80	3	Int+Extrapolation	non bootstraped inverse of variance	14.644	0.0593514	0.0526189	2.5972	0.0093988	0	0
Great Britain	Plants - intermediate dependence	30-49vs50-69	G80	3	Int+Extrapolation	unweighted	13.9446	0.0566937	0.0549605	2.3752	0.0175395	0	0
Great Britain	Plants - intermediate dependence	30-49vs50-69	Whole country	1	Int+Extrapolation	bootstraped inverse of variance	-1.94961	-0.00855069	0.0109962	-1.7905	0.0733733	-	-
Great Britain	Plants - intermediate dependence	30-49vs50-69	Whole country	1	Int+Extrapolation	non bootstraped inverse of variance	-1.94961	-0.00855069	0.0109962	-1.7905	0.0733733	-	-
Great Britain	Plants - intermediate dependence	30-49vs50-69	Whole country	1	Int+Extrapolation	unweighted	-1.94961	-0.00855069	0.0109962	-1.7905	0.0733733	-	-
Great Britain	Plants - intermediate dependence	50-69vs70-89	G10	376	Int+Extrapolation	bootstraped inverse of variance	-14.3839	-0.0674446	0.0151418	-10.2562	1.11e-24	72.8723	2.39362
Great Britain	Plants - intermediate dependence	50-69vs70-89	G10	376	Int+Extrapolation	non bootstraped inverse of variance	-13.8988	-0.0649908	0.0152547	-9.80988	1.02e-22	72.8723	2.39362
Great Britain	Plants - intermediate dependence	50-69vs70-89	G10	376	Int+Extrapolation	unweighted	-14.7653	-0.0693835	0.015408	-10.3688	3.44e-25	72.8723	2.65957
Great Britain	Plants - intermediate dependence	50-69vs70-89	G160	8	Int+Extrapolation	bootstraped inverse of variance	-0.493711	-0.00214947	0.00600465	-0.82425	0.409798	50	0
Great Britain	Plants - intermediate dependence	50-69vs70-89	G160	8	Int+Extrapolation	non bootstraped inverse of variance	-0.342621	-0.00149054	0.00608548	-0.563982	0.572767	50	0
Great Britain	Plants - intermediate dependence	50-69vs70-89	G160	8	Int+Extrapolation	unweighted	-0.828549	-0.00361333	0.00741026	-1.12277	0.261536	50	0
Great Britain	Plants - intermediate dependence	50-69vs70-89	G20	561	Int+Extrapolation	bootstraped inverse of variance	-18.3906	-0.0882599	0.00942627	-21.5595	4.31e-103	84.8485	0.356506
Great Britain	Plants - intermediate dependence	50-69vs70-89	G20	561	Int+Extrapolation	non bootstraped inverse of variance	-18.1359	-0.0869064	0.00895097	-22.3562	1.05e-110	84.8485	0.534759
Great Britain	Plants - intermediate dependence	50-69vs70-89	G20	561	Int+Extrapolation	unweighted	-18.7444	-0.0901465	0.00991739	-20.9299	2.86e-97	83.779	0.534759
Great Britain	Plants - intermediate dependence	50-69vs70-89	G40	169	Int+Extrapolation	bootstraped inverse of variance	-7.50602	-0.0338865	0.00716213	-10.8943	1.23e-27	78.1065	1.77515
Great Britain	Plants - intermediate dependence	50-69vs70-89	G40	169	Int+Extrapolation	non bootstraped inverse of variance	-7.47655	-0.0337482	0.00698018	-11.1327	8.7e-29	78.1065	1.77515
Great Britain	Plants - intermediate dependence	50-69vs70-89	G40	169	Int+Extrapolation	unweighted	-7.62829	-0.034461	0.00759051	-10.4538	1.41e-25	78.1065	1.77515
Great Britain	Plants - intermediate dependence	50-69vs70-89	G80	43	Int+Extrapolation	bootstraped inverse of variance	-2.45168	-0.0107802	0.0066294	-3.74429	0.000180906	72.093	0
Great Britain	Plants - intermediate dependence	50-69vs70-89	G80	43	Int+Extrapolation	non bootstraped inverse of variance	-2.43817	-0.0107201	0.00688918	-3.58299	0.000339685	72.093	0
Great Britain	Plants - intermediate dependence	50-69vs70-89	G80	43	Int+Extrapolation	unweighted	-2.75463	-0.0121311	0.00829005	-3.36944	0.000753214	72.093	0
Great Britain	Plants - intermediate dependence	50-69vs70-89	Whole country	1	Int+Extrapolation	bootstraped inverse of variance	0.0948288	0.000411641	0.00870722	0.108857	0.913316	-	-
Great Britain	Plants - intermediate dependence	50-69vs70-89	Whole country	1	Int+Extrapolation	non bootstraped inverse of variance	0.0948288	0.000411641	0.00870722	0.108857	0.913316	-	-
Great Britain	Plants - intermediate dependence	50-69vs70-89	Whole country	1	Int+Extrapolation	unweighted	0.0948288	0.000411641	0.00870722	0.108857	0.913316	-	-
Great Britain	Plants - intermediate dependence	70-89vs90-09	G10	687	Int+Extrapolation	bootstraped inverse of variance	1.95213	0.0083963	0.00924889	2.09033	0.0365884	46.4338	2.91121
Great Britain	Plants - intermediate dependence	70-89vs90-09	G10	687	Int+Extrapolation	non bootstraped inverse of variance	1.68309	0.00724872	0.00885434	1.88504	0.0594242	46.5793	2.76565
Great Britain	Plants - intermediate dependence	70-89vs90-09	G10	687	Int+Extrapolation	unweighted	1.43398	0.00618348	0.0100426	1.41776	0.156262	45.5604	3.20233
Great Britain	Plants - intermediate dependence	70-89vs90-09	G160	8	Int+Extrapolation	bootstraped inverse of variance	0.730276	0.00316002	0.0175113	0.415517	0.677764	62.5	0
Great Britain	Plants - intermediate dependence	70-89vs90-09	G160	8	Int+Extrapolation	non bootstraped inverse of variance	0.250349	0.00108589	0.0157417	0.158837	0.873798	62.5	0
Great Britain	Plants - intermediate dependence	70-89vs90-09	G160	8	Int+Extrapolation	unweighted	0.697076	0.00301686	0.0172891	0.40179	0.687839	62.5	0
Great Britain	Plants - intermediate dependence	70-89vs90-09	G20	472	Int+Extrapolation	bootstraped inverse of variance	1.80977	0.00778947	0.0113563	1.57938	0.114249	45.9746	0.847458
Great Britain	Plants - intermediate dependence	70-89vs90-09	G20	472	Int+Extrapolation	non bootstraped inverse of variance	1.68088	0.00723929	0.0110427	1.50951	0.131168	46.822	1.69492
Great Britain	Plants - intermediate dependence	70-89vs90-09	G20	472	Int+Extrapolation	unweighted	1.34071	0.00578394	0.0119879	1.11095	0.266589	45.9746	1.05932
Great Britain	Plants - intermediate dependence	70-89vs90-09	G40	157	Int+Extrapolation	bootstraped inverse of variance	-0.906646	-0.00395547	0.0106985	-0.851313	0.394595	52.8662	0.636943
Great Britain	Plants - intermediate dependence	70-89vs90-09	G40	157	Int+Extrapolation	non bootstraped inverse of variance	-1.00263	-0.00437636	0.0108297	-0.930487	0.352119	52.8662	0.636943
Great Britain	Plants - intermediate dependence	70-89vs90-09	G40	157	Int+Extrapolation	unweighted	-1.22758	-0.0053643	0.0110538	-1.11742	0.263813	52.8662	0.636943
Great Britain	Plants - intermediate dependence	70-89vs90-09	G80	43	Int+Extrapolation	bootstraped inverse of variance	0.104159	0.00045212	0.0162682	0.0639925	0.948976	53.4884	0
Great Britain	Plants - intermediate dependence	70-89vs90-09	G80	43	Int+Extrapolation	non bootstraped inverse of variance	0.179782	0.000780083	0.016756	0.107198	0.914632	53.4884	0
Great Britain	Plants - intermediate dependence	70-89vs90-09	G80	43	Int+Extrapolation	unweighted	-0.079525	-0.00034551	0.0164912	-0.0482418	0.961524	53.4884	0
Great Britain	Plants - intermediate dependence	70-89vs90-09	Whole country	1	Int+Extrapolation	bootstraped inverse of variance	-0.182871	-0.000794924	0.00626587	-0.292119	0.770196	-	-
Great Britain	Plants - intermediate dependence	70-89vs90-09	Whole country	1	Int+Extrapolation	non bootstraped inverse of variance	-0.182871	-0.000794924	0.00626587	-0.292119	0.770196	-	-
Great Britain	Plants - intermediate dependence	70-89vs90-09	Whole country	1	Int+Extrapolation	unweighted	-0.182871	-0.000794924	0.00626587	-0.292119	0.770196	-	-
Great Britain	Plants dependent on insects	30-49vs50-69	G10	19	Int+Extrapolation	bootstraped inverse of variance	30.9544	0.11712	0.0772737	3.48992	0.000483159	26.3158	0
Great Britain	Plants dependent on insects	30-49vs50-69	G10	19	Int+Extrapolation	non bootstraped inverse of variance	25.7934	0.0996577	0.0724948	3.16533	0.00154905	26.3158	0
Great Britain	Plants dependent on insects	30-49vs50-69	G10	19	Int+Extrapolation	unweighted	30.7586	0.11647	0.0769027	3.4873	0.00048793	26.3158	0
Great Britain	Plants dependent on insects	30-49vs50-69	G160	3	Int+Extrapolation	bootstraped inverse of variance	-3.10502	-0.0136987	0.0457804	-0.688995	0.490826	66.6667	0
Great Britain	Plants dependent on insects	30-49vs50-69	G160	3	Int+Extrapolation	non bootstraped inverse of variance	-2.68653	-0.011827	0.0470945	-0.578258	0.56309	66.6667	0
Great Britain	Plants dependent on insects	30-49vs50-69	G160	3	Int+Extrapolation	unweighted	-3.46153	-0.0152996	0.0438096	-0.80413	0.421322	66.6667	0
Great Britain	Plants dependent on insects	30-49vs50-69	G20	38	Int+Extrapolation	bootstraped inverse of variance	22.0525	0.0865467	0.0378303	5.26777	1.38e-07	21.0526	5.26316
Great Britain	Plants dependent on insects	30-49vs50-69	G20	38	Int+Extrapolation	non bootstraped inverse of variance	20.8005	0.0820686	0.0403203	4.68673	2.78e-06	21.0526	5.26316
Great Britain	Plants dependent on insects	30-49vs50-69	G20	38	Int+Extrapolation	unweighted	20.131	0.0796551	0.0377567	4.85775	1.19e-06	21.0526	5.26316
Great Britain	Plants dependent on insects	30-49vs50-69	G40	27	Int+Extrapolation	bootstraped inverse of variance	2.87347	0.0123034	0.0369889	0.765896	0.443738	48.1481	0
Great Britain	Plants dependent on insects	30-49vs50-69	G40	27	Int+Extrapolation	non bootstraped inverse of variance	3.52544	0.0150471	0.0371826	0.931812	0.351434	48.1481	0
Great Britain	Plants dependent on insects	30-49vs50-69	G40	27	Int+Extrapolation	unweighted	1.91472	0.0082369	0.0366668	0.517257	0.604976	48.1481	0
Great Britain	Plants dependent on insects	30-49vs50-69	G80	4	Int+Extrapolation	bootstraped inverse of variance	7.63698	0.0319615	0.0785652	0.936727	0.348899	50	0
Great Britain	Plants dependent on insects	30-49vs50-69	G80	4	Int+Extrapolation	non bootstraped inverse of variance	8.58249	0.0357598	0.0778124	1.05819	0.289971	50	0
Great Britain	Plants dependent on insects	30-49vs50-69	G80	4	Int+Extrapolation	unweighted	6.74884	0.0283631	0.0785032	0.831922	0.405453	50	0
Great Britain	Plants dependent on insects	30-49vs50-69	Whole country	1	Int+Extrapolation	bootstraped inverse of variance	-0.177972	-0.000773611	0.0171116	-0.104099	0.917091	-	-
Great Britain	Plants dependent on insects	30-49vs50-69	Whole country	1	Int+Extrapolation	non bootstraped inverse of variance	-0.177972	-0.000773611	0.0171116	-0.104099	0.917091	-	-
Great Britain	Plants dependent on insects	30-49vs50-69	Whole country	1	Int+Extrapolation	unweighted	-0.177972	-0.000773611	0.0171116	-0.104099	0.917091	-	-
Great Britain	Plants dependent on insects	50-69vs70-89	G10	379	Int+Extrapolation	bootstraped inverse of variance	-12.9945	-0.0604534	0.0167983	-8.28651	1.17e-16	62.0053	7.38786
Great Britain	Plants dependent on insects	50-69vs70-89	G10	379	Int+Extrapolation	non bootstraped inverse of variance	-12.8727	-0.0598459	0.0170181	-8.09726	5.62e-16	65.4354	7.38786
Great Britain	Plants dependent on insects	50-69vs70-89	G10	379	Int+Extrapolation	unweighted	-14.9459	-0.0703047	0.0180556	-8.9658	3.08e-19	64.9077	6.59631
Great Britain	Plants dependent on insects	50-69vs70-89	G160	8	Int+Extrapolation	bootstraped inverse of variance	-1.76297	-0.00772478	0.0258387	-0.688384	0.491211	50	12.5
Great Britain	Plants dependent on insects	50-69vs70-89	G160	8	Int+Extrapolation	non bootstraped inverse of variance	-2.59808	-0.0114325	0.0270876	-0.971819	0.331141	62.5	0
Great Britain	Plants dependent on insects	50-69vs70-89	G160	8	Int+Extrapolation	unweighted	-3.43673	-0.015188	0.0291724	-1.1988	0.230608	50	0
Great Britain	Plants dependent on insects	50-69vs70-89	G20	519	Int+Extrapolation	bootstraped inverse of variance	-17.3883	-0.0829585	0.00989756	-19.2996	5.41e-83	78.2274	3.46821
Great Britain	Plants dependent on insects	50-69vs70-89	G20	519	Int+Extrapolation	non bootstraped inverse of variance	-18.9704	-0.0913564	0.0109577	-19.197	3.92e-82	78.0347	3.27553
Great Britain	Plants dependent on insects	50-69vs70-89	G20	519	Int+Extrapolation	unweighted	-19.4485	-0.0939263	0.0123677	-17.487	1.8e-68	78.0347	3.66089
Great Britain	Plants dependent on insects	50-69vs70-89	G40	168	Int+Extrapolation	bootstraped inverse of variance	-7.03039	-0.031659	0.00908402	-8.02481	1.02e-15	72.0238	4.7619
Great Britain	Plants dependent on insects	50-69vs70-89	G40	168	Int+Extrapolation	non bootstraped inverse of variance	-7.33803	-0.0330985	0.0084764	-8.99108	2.45e-19	72.0238	4.7619
Great Britain	Plants dependent on insects	50-69vs70-89	G40	168	Int+Extrapolation	unweighted	-7.51299	-0.0339193	0.00994846	-7.85066	4.14e-15	72.0238	4.7619
Great Britain	Plants dependent on insects	50-69vs70-89	G80	43	Int+Extrapolation	bootstraped inverse of variance	-1.93068	-0.00846682	0.010283	-1.89589	0.057974	51.1628	0
Great Britain	Plants dependent on insects	50-69vs70-89	G80	43	Int+Extrapolation	non bootstraped inverse of variance	-1.51429	-0.00662678	0.00860482	-1.77328	0.0761831	51.1628	0
Great Britain	Plants dependent on insects	50-69vs70-89	G80	43	Int+Extrapolation	unweighted	-2.78849	-0.0122823	0.012385	-2.28349	0.0224014	51.1628	0
Great Britain	Plants dependent on insects	50-69vs70-89	Whole country	1	Int+Extrapolation	bootstraped inverse of variance	-4.4167	-0.019618	0.0220393	-2.04962	0.0404018	-	-
Great Britain	Plants dependent on insects	50-69vs70-89	Whole country	1	Int+Extrapolation	non bootstraped inverse of variance	-4.4167	-0.019618	0.0220393	-2.04962	0.0404018	-	-
Great Britain	Plants dependent on insects	50-69vs70-89	Whole country	1	Int+Extrapolation	unweighted	-4.4167	-0.019618	0.0220393	-2.04962	0.0404018	-	-
Great Britain	Plants dependent on insects	70-89vs90-09	G10	638	Int+Extrapolation	bootstraped inverse of variance	2.79966	0.0119917	0.00761887	3.62414	0.000289925	37.931	8.15047
Great Britain	Plants dependent on insects	70-89vs90-09	G10	638	Int+Extrapolation	non bootstraped inverse of variance	1.63149	0.00702828	0.00711294	2.27518	0.0228951	37.931	8.15047
Great Britain	Plants dependent on insects	70-89vs90-09	G10	638	Int+Extrapolation	unweighted	3.24252	0.0138586	0.00956356	3.33669	0.000847826	37.7743	8.30721
Great Britain	Plants dependent on insects	70-89vs90-09	G160	8	Int+Extrapolation	bootstraped inverse of variance	-1.92564	-0.00844452	0.022345	-0.870181	0.384202	75	0
Great Britain	Plants dependent on insects	70-89vs90-09	G160	8	Int+Extrapolation	non bootstraped inverse of variance	-2.15187	-0.00944749	0.0253519	-0.858068	0.390855	75	0
Great Britain	Plants dependent on insects	70-89vs90-09	G160	8	Int+Extrapolation	unweighted	-1.50155	-0.00657062	0.0201003	-0.752694	0.451634	75	0
Great Britain	Plants dependent on insects	70-89vs90-09	G20	447	Int+Extrapolation	bootstraped inverse of variance	1.94133	0.00835031	0.0106892	1.79875	0.0720577	42.7293	6.71141
Great Britain	Plants dependent on insects	70-89vs90-09	G20	447	Int+Extrapolation	non bootstraped inverse of variance	2.17831	0.00935873	0.00957775	2.24993	0.0244535	42.5056	6.71141
Great Britain	Plants dependent on insects	70-89vs90-09	G20	447	Int+Extrapolation	unweighted	1.65949	0.00714793	0.0129147	1.27441	0.202517	41.6107	5.81655
Great Britain	Plants dependent on insects	70-89vs90-09	G40	155	Int+Extrapolation	bootstraped inverse of variance	-1.17989	-0.00515468	0.00901762	-1.31621	0.188104	53.5484	4.51613
Great Britain	Plants dependent on insects	70-89vs90-09	G40	155	Int+Extrapolation	non bootstraped inverse of variance	-1.69101	-0.00740676	0.00923519	-1.84671	0.0647896	53.5484	4.51613
Great Britain	Plants dependent on insects	70-89vs90-09	G40	155	Int+Extrapolation	unweighted	-1.72176	-0.00754261	0.0114588	-1.51564	0.129609	53.5484	4.51613
Great Britain	Plants dependent on insects	70-89vs90-09	G80	41	Int+Extrapolation	bootstraped inverse of variance	-2.18809	-0.00960828	0.0132191	-1.67363	0.0942028	53.6585	2.43902
Great Britain	Plants dependent on insects	70-89vs90-09	G80	41	Int+Extrapolation	non bootstraped inverse of variance	-3.66994	-0.0162382	0.0183891	-2.03326	0.0420267	53.6585	2.43902
Great Britain	Plants dependent on insects	70-89vs90-09	G80	41	Int+Extrapolation	unweighted	-3.65588	-0.0161748	0.0163485	-2.27812	0.0227197	53.6585	2.43902
Great Britain	Plants dependent on insects	70-89vs90-09	Whole country	1	Int+Extrapolation	bootstraped inverse of variance	0.0062749	2.72507e-05	0.00747626	0.00839284	0.993304	-	-
Great Britain	Plants dependent on insects	70-89vs90-09	Whole country	1	Int+Extrapolation	non bootstraped inverse of variance	0.0062749	2.72507e-05	0.00747626	0.00839284	0.993304	-	-
Great Britain	Plants dependent on insects	70-89vs90-09	Whole country	1	Int+Extrapolation	unweighted	0.0062749	2.72507e-05	0.00747626	0.00839284	0.993304	-	-

## Sheet: Table S6 - spatial autocorrelat
Table S6. Evaluation of spatial autocorrelation of richness change values of plants and flower visitors in the Netherlands, Belgium and Great Britain.
Model with spatial autocorrelation structure (Linear or Exponential) were compared with a null model using a log-likelihood ratio test.
Akaike Information Criterion values are provided for each model.
Country	Group	Period	LogLikelihood ratio test	P-value	AIC null model	AIC model with Correlation Structure	Correlation Structure
Netherlands	Bees (excluding bumble bees)	50-69vs70-89	0.285884	0.59287	1.9085	3.62261	Linear
Netherlands	Bees (excluding bumble bees)	50-69vs70-89	0.298459	0.58485	1.9085	3.61004	Exponential
Netherlands	Bees (excluding bumble bees)	70-89vs90-09	7.22689e-10	0.999979	16.9881	18.9881	Linear
Netherlands	Bees (excluding bumble bees)	70-89vs90-09	5.83695e-10	0.999981	16.9881	18.9881	Exponential
Netherlands	Bumble bees	50-69vs70-89	1.20337	0.272648	-21.1259	-20.3293	Linear
Netherlands	Bumble bees	50-69vs70-89	2.01262	0.155995	-21.1259	-21.1385	Exponential
Netherlands	Bumble bees	70-89vs90-09	5.69722e-09	0.99994	1.27411	3.27411	Linear
Netherlands	Bumble bees	70-89vs90-09	1.09992e-08	0.999916	1.27411	3.27411	Exponential
Netherlands	Butterflies	50-69vs70-89	0.262394	0.60848	101.362	103.099	Linear
Netherlands	Butterflies	50-69vs70-89	0.00295138	0.956675	101.362	103.359	Exponential
Netherlands	Butterflies	70-89vs90-09	0.653625	0.41882	-61.3321	-59.9857	Linear
Netherlands	Butterflies	70-89vs90-09	3.77058	0.0521614	-61.3321	-63.1027	Exponential
Netherlands	Hoverflies	50-69vs70-89	1.99936e-08	0.999887	-23.7521	-21.7521	Linear
Netherlands	Hoverflies	50-69vs70-89	1.24963e-08	0.999911	-23.7521	-21.7521	Exponential
Netherlands	Hoverflies	70-89vs90-09	6.21662	0.0126556	-70.6976	-74.9142	Linear
Netherlands	Hoverflies	70-89vs90-09	4.04464	0.0443118	-70.6976	-72.7422	Exponential
Netherlands	Plants - not dependent of insects	50-69vs70-89	0.988689	0.320063	39.684	40.6953	Linear
Netherlands	Plants - not dependent of insects	50-69vs70-89	0.496537	0.481026	39.684	41.1875	Exponential
Netherlands	Plants - not dependent of insects	70-89vs90-09	0.637458	0.424633	-167.438	-166.075	Linear
Netherlands	Plants - not dependent of insects	70-89vs90-09	1.49425	0.221558	-167.438	-166.932	Exponential
Netherlands	Plants - intermediate dependence	50-69vs70-89	0.2645	0.607045	34.6159	36.3514	Linear
Netherlands	Plants - intermediate dependence	50-69vs70-89	0.39494	0.529714	34.6159	36.221	Exponential
Netherlands	Plants - intermediate dependence	70-89vs90-09	16.4146	5.08928e-05	-56.6037	-71.0183	Linear
Netherlands	Plants - intermediate dependence	70-89vs90-09	23.8121	1.06214e-06	-56.6037	-78.4158	Exponential
Netherlands	Plants dependent on insects	50-69vs70-89	1.99369	0.157956	70.687	70.6933	Linear
Netherlands	Plants dependent on insects	50-69vs70-89	2.66501	0.102577	70.687	70.022	Exponential
Netherlands	Plants dependent on insects	70-89vs90-09	3.79471	0.0514149	11.2077	9.41301	Linear
Netherlands	Plants dependent on insects	70-89vs90-09	10.1538	0.00144002	11.2077	3.05389	Exponential
Belgium	Bees (excluding bumble bees)	50-69vs70-89	2.19356	0.138589	8.86425	8.67069	Linear
Belgium	Bees (excluding bumble bees)	50-69vs70-89	2.19356	0.138589	8.86425	8.67069	Exponential
Belgium	Bees (excluding bumble bees)	70-89vs90-09	1.81629e-09	0.999966	16.4451	18.4451	Linear
Belgium	Bees (excluding bumble bees)	70-89vs90-09	1.02289e-09	0.999974	16.4451	18.4451	Exponential
Belgium	Bumble bees	50-69vs70-89	1.2025e-09	0.999972	-15.4371	-13.4371	Linear
Belgium	Bumble bees	50-69vs70-89	7.9989e-10	0.999977	-15.4371	-13.4371	Exponential
Belgium	Bumble bees	70-89vs90-09	0.0351112	0.851363	24.4778	26.4427	Linear
Belgium	Bumble bees	70-89vs90-09	0.0626164	0.802407	24.4778	26.4152	Exponential
Belgium	Butterflies	50-69vs70-89	8.88178e-16	1	6.52734	8.52734	Linear
Belgium	Butterflies	50-69vs70-89	8.88178e-16	1	6.52734	8.52734	Exponential
Belgium	Butterflies	70-89vs90-09	0.339424	0.560162	0.846908	2.50748	Linear
Belgium	Butterflies	70-89vs90-09	0.0871451	0.767838	0.846908	2.75976	Exponential
Belgium	Hoverflies	50-69vs70-89	2.47335e-09	0.99996	14.8919	16.8919	Linear
Belgium	Hoverflies	50-69vs70-89	7.16582e-12	0.999998	14.8919	16.8919	Exponential
Belgium	Hoverflies	70-89vs90-09	9.54938	0.00200017	11.3946	3.84518	Linear
Belgium	Hoverflies	70-89vs90-09	8.87373	0.00289304	11.3946	4.52084	Exponential
Belgium	Plants - not dependent of insects	50-69vs70-89	0.600417	0.438419	-97.6257	-96.2261	Linear
Belgium	Plants - not dependent of insects	50-69vs70-89	0.820993	0.36489	-97.6257	-96.4467	Exponential
Belgium	Plants - not dependent of insects	70-89vs90-09	1.35121e-08	0.999907	-174.256	-172.256	Linear
Belgium	Plants - not dependent of insects	70-89vs90-09	1.2731e-08	0.99991	-174.256	-172.256	Exponential
Belgium	Plants - intermediate dependence	50-69vs70-89	1.45837	0.227189	-143.863	-143.322	Linear
Belgium	Plants - intermediate dependence	50-69vs70-89	1.21043	0.271247	-143.863	-143.074	Exponential
Belgium	Plants - intermediate dependence	70-89vs90-09	3.06373	0.0800577	-186.939	-188.003	Linear
Belgium	Plants - intermediate dependence	70-89vs90-09	1.38684	0.238939	-186.939	-186.326	Exponential
Belgium	Plants dependent on insects	50-69vs70-89	0.639734	0.423807	-69.2083	-67.848	Linear
Belgium	Plants dependent on insects	50-69vs70-89	0.592009	0.441643	-69.2083	-67.8003	Exponential
Belgium	Plants dependent on insects	70-89vs90-09	2.67933	0.101659	-92.2114	-92.8907	Linear
Belgium	Plants dependent on insects	70-89vs90-09	3.1876	0.074199	-92.2114	-93.399	Exponential
Great Britain	Bees (excluding bumble bees)	50-69vs70-89	2.65317e-11	0.999996	8.68528	10.6853	Linear
Great Britain	Bees (excluding bumble bees)	50-69vs70-89	6.55884e-11	0.999994	8.68528	10.6853	Exponential
Great Britain	Bees (excluding bumble bees)	70-89vs90-09	7.75923	0.00534388	-28.0809	-33.8401	Linear
Great Britain	Bees (excluding bumble bees)	70-89vs90-09	9.1108	0.00254105	-28.0809	-35.1917	Exponential
Great Britain	Bumble bees	50-69vs70-89	0.519475	0.471066	2.13049	3.61102	Linear
Great Britain	Bumble bees	50-69vs70-89	0.00876684	0.925402	2.13049	4.12173	Exponential
Great Britain	Bumble bees	70-89vs90-09	8.52298	0.0035069	8.59603	2.07305	Linear
Great Britain	Bumble bees	70-89vs90-09	7.02973	0.00801677	8.59603	3.5663	Exponential
Great Britain	Butterflies	50-69vs70-89	16.5029	4.85749e-05	-205.601	-220.104	Linear
Great Britain	Butterflies	50-69vs70-89	32.3984	1.25589e-08	-205.601	-236	Exponential
Great Britain	Butterflies	70-89vs90-09	45.6174	1.43759e-11	35.7975	-7.81988	Linear
Great Britain	Butterflies	70-89vs90-09	106.316	0	35.7975	-68.5186	Exponential
Great Britain	Hoverflies	50-69vs70-89	1.09521e-08	0.999916	29.32	31.32	Linear
Great Britain	Hoverflies	50-69vs70-89	7.39935e-09	0.999931	29.32	31.32	Exponential
Great Britain	Hoverflies	70-89vs90-09	22.2435	2.40167e-06	60.5225	40.279	Linear
Great Britain	Hoverflies	70-89vs90-09	38.219	6.32338e-10	60.5225	24.3035	Exponential
Great Britain	Plants - not dependent of insects	50-69vs70-89	10.9199	0.000951392	135.594	126.674	Linear
Great Britain	Plants - not dependent of insects	50-69vs70-89	20.6219	5.59519e-06	135.594	116.972	Exponential
Great Britain	Plants - not dependent of insects	70-89vs90-09	56.6237	5.27356e-14	276.61	221.986	Linear
Great Britain	Plants - not dependent of insects	70-89vs90-09	113.979	0	276.61	164.631	Exponential
Great Britain	Plants - intermediate dependence	50-69vs70-89	30.7732	2.90017e-08	28.9372	0.163978	Linear
Great Britain	Plants - intermediate dependence	50-69vs70-89	37.9765	7.16009e-10	28.9372	-7.03936	Exponential
Great Britain	Plants - intermediate dependence	70-89vs90-09	90.4997	0	127.966	39.4664	Linear
Great Britain	Plants - intermediate dependence	70-89vs90-09	142.133	0	127.966	-12.1665	Exponential
Great Britain	Plants dependent on insects	50-69vs70-89	19.2802	1.12873e-05	79.0121	61.7319	Linear
Great Britain	Plants dependent on insects	50-69vs70-89	29.2107	6.49201e-08	79.0121	51.8014	Exponential
Great Britain	Plants dependent on insects	70-89vs90-09	21.5727	3.40663e-06	7.36325	-12.2095	Linear
Great Britain	Plants dependent on insects	70-89vs90-09	50.7582	1.04472e-12	7.36325	-41.3949	Exponential
